# Supplementary material for: Digits in a dish: An in vitro system to assess the molecular genetics of hand/foot development at single-cell resolution
Source: Front Cell Dev Biol. 2023 Mar 13;11:1135025. doi: 10.3389/fcell.2023.1135025 (PMC10040768; doi:10.3389/fcell.2023.1135025)
Supplement: Supplementary file 1 [file DataSheet1.zip › Supplementary Data/Supplementary Table 1.XLSX]

## Sheet: amf_metrics_summary
Library	Estimated Number of Cells	Mean Reads per Cell	Median Genes per Cell	Number of Reads	Valid Barcodes	Sequencing Saturation	Q30 Bases in Barcode	Q30 Bases in RNA Read	Q30 Bases in UMI	Reads Mapped to Genome	Reads Mapped Confidently to Genome	Reads Mapped Confidently to Intergenic Regions	Reads Mapped Confidently to Intronic Regions	Reads Mapped Confidently to Exonic Regions	Reads Mapped Confidently to Transcriptome	Reads Mapped Antisense to Gene	Fraction Reads in Cells	Total Genes Detected	Median UMI Counts per Cell
Day 2, Replicate A	10297	22072	2668	227277742	0.975	0.24	0.942	0.897	0.93	0.938	0.893	0.035	0.157	0.701	0.671	0.016	0.919	22300	7310
Day 2, Replicate B	15635	12806	976	200221750	0.971	0.252	0.939	0.893	0.926	0.925	0.876	0.043	0.18	0.652	0.617	0.022	0.905	22116	1758
Day 7, Replicate A	10576	18139	1762	191832904	0.974	0.197	0.938	0.898	0.924	0.896	0.813	0.091	0.121	0.601	0.58	0.011	0.783	21158	4908
Day 7, Replicate B	10860	16802	1578	182468887	0.975	0.194	0.938	0.895	0.925	0.892	0.796	0.097	0.127	0.572	0.552	0.01	0.806	21038	4238
Day 10, Replicate A	11226	23899	2768	268286130	0.981	0.278	0.939	0.899	0.927	0.931	0.886	0.035	0.111	0.739	0.719	0.011	0.876	21658	9219
Day 10, Replicate B	11336	18914	2437	214413508	0.981	0.233	0.94	0.902	0.927	0.934	0.885	0.035	0.119	0.73	0.71	0.01	0.889	21394	7592

## Sheet: scRNAseq Libraries
Supplemental Table 1: Sequencing statistics and parameters used for processing
	Cell Ranger			Seurat
Library	estimated Number of Cells	Mean Reads per Cell	Median Genes per cell	Estimated Number of Cells before subset	Estimated Number of Cells after subset	features before subset	UMI Counts Lower limit	Unique Feature Counts Upper limit	Unique Feature Counts Lower limit	% Mitochondrial limit	% Ribosomal limit	Number of PCA dimensions based on Elbow Plot	Resolution selected based on Clustree	Cell Cycle Regression Included
Day 2, Replicate A	11518	68572	4366	11497	9448	21531	800	7500	200	25	35	35	0.7	yes
Day 2, Replicate B	20188	39112	1470	20162	16485	21396	1000	7500	200	25	35	35	0.7	yes
Day 7, Replicate A	16784	58369	1926	16783	13486	21044	1000	7500	200	30	40	35	0.5	yes
Day 7, Replicate B	18049	52673	1523	18048	12346	20961	1000	7500	200	30	40	35	0.5	yes
Day 10, Replicate A	12313	77728	4569	12313	10385	20850	800	7500	200	40	40	35	0.7	yes
Day 10, Replicate B	12363	73518	4435	12363	9949	20830	800	7500	200	40	35	35	0.5	yes
Day 2, integrated												35	0.5	yes
Day 7, integrated												35	0.5	yes
Day 10, integrated												35	0.7	yes
All Days, integrated												40	0.5	yes
