# Supplementary material for: Digits in a dish: An in vitro system to assess the molecular genetics of hand/foot development at single-cell resolution
Source: Front Cell Dev Biol. 2023 Mar 13;11:1135025. doi: 10.3389/fcell.2023.1135025 (PMC10040768; doi:10.3389/fcell.2023.1135025)
Supplement: Supplementary file 1 [file DataSheet1.zip › Supplementary Data/Supplementary Table 2.XLSX]

## Sheet: A. Day 2
Supplemental Table 2A: List of the differentially expressed genes for Day 2 integrated analysis (positive only).
gene	p_val	avg_log2FC	pct.1	pct.2	p_val_adj	cluster
AY036118	0	1.32174	0.989	0.737	0	0
Lars2	0	0.958843	0.99	0.759	0	0
Gm42418	0	0.925476	1	1	0	0
Hist1h4d	0	0.449423	0.988	0.665	0	0
Actb	0	0.327572	1	0.999	0	0
Hist1h4h	1.66617e-276	0.253309	0.842	0.521	3.47279e-272	0
Hist1h1e	1.38415e-256	0.273761	0.998	0.869	2.88498e-252	0
Cbx3	9.52414e-153	0.293695	0.999	0.976	1.98512e-148	0
Ppp1cb	1.11033e-150	0.304134	0.936	0.713	2.31427e-146	0
Gm26771	8.72068e-12	0.303117	0.261	0.254	1.81765e-07	0
Fos	0	1.12827	0.937	0.841	0	1
Egr1	0	1.0837	0.955	0.865	0	1
Pkdcc	0	1.0655	0.644	0.277	0	1
Pmp22	0	1.03793	0.88	0.675	0	1
Fosb	0	0.925144	0.606	0.24	0	1
Vcan	0	0.906912	0.915	0.809	0	1
Hes1	0	0.893923	0.922	0.879	0	1
Mafb	0	0.869454	0.606	0.274	0	1
Robo2	0	0.84364	0.698	0.292	0	1
Ier2	0	0.81929	0.929	0.854	0	1
Ccn1	0	0.796129	0.927	0.854	0	1
Foxc1	0	0.73116	0.914	0.752	0	1
Maf	0	0.730496	0.642	0.296	0	1
Btbd3	0	0.728023	0.656	0.283	0	1
Mest	0	0.718595	0.996	0.931	0	1
Rtl3	0	0.713628	0.552	0.154	0	1
Mir99ahg	0	0.710819	0.728	0.296	0	1
Sfrp1	0	0.706769	0.646	0.215	0	1
Pdgfra	0	0.682133	0.698	0.305	0	1
Klf4	0	0.667865	0.692	0.297	0	1
Auts2	0	0.665333	0.972	0.906	0	1
Epha7	0	0.648356	0.493	0.15	0	1
Lum	0	0.635209	0.371	0.111	0	1
Dlx5	0	0.624965	0.541	0.195	0	1
L3mbtl3	0	0.619019	0.576	0.219	0	1
Gsta4	0	0.618591	0.69	0.298	0	1
Osr1	0	0.607289	0.426	0.12	0	1
Zfp36	0	0.597494	0.573	0.202	0	1
Asb4	0	0.594874	0.626	0.264	0	1
Runx1t1	0	0.593664	0.672	0.304	0	1
Rflna	0	0.571365	0.638	0.267	0	1
Sesn3	0	0.558413	0.667	0.3	0	1
Dusp5	0	0.54887	0.423	0.127	0	1
Foxp4	0	0.546325	0.641	0.244	0	1
Chd3	0	0.545068	0.984	0.948	0	1
Nynrin	0	0.542782	0.709	0.321	0	1
Sema5a	0	0.542657	0.501	0.166	0	1
Mxd4	0	0.521976	0.714	0.328	0	1
Gmds	0	0.52157	0.679	0.317	0	1
Mdk	0	0.521187	1	0.978	0	1
Atxn7l3b	0	0.517423	0.999	0.993	0	1
Rarg	0	0.502466	0.727	0.346	0	1
Col8a2	0	0.492808	0.529	0.198	0	1
Wbp1	0	0.463504	0.655	0.294	0	1
Vcam1	0	0.444141	0.458	0.154	0	1
Arhgef26	0	0.376126	0.302	0.061	0	1
H3f3a	0	0.362581	1	1	0	1
Rps15a	0	0.296212	1	1	0	1
Nr4a1	5.73045e-305	0.474834	0.428	0.147	1.1944e-300	1
Prdm16os	1.18891e-302	0.346354	0.337	0.096	2.47804e-298	1
Gxylt2	5.49987e-298	0.461136	0.57	0.238	1.14634e-293	1
Cdv3	5.02134e-297	0.578841	0.997	0.992	1.0466e-292	1
Cdkn1c	2.1386e-295	0.499355	0.999	0.989	4.45748e-291	1
Eef1a1	3.16267e-294	0.266373	1	1	6.59195e-290	1
Klhdc10	6.70656e-293	0.488818	0.634	0.29	1.39785e-288	1
Mir100hg	1.69183e-290	0.646352	0.922	0.837	3.52627e-286	1
Tsc22d1	1.67989e-286	0.607243	0.984	0.941	3.5014e-282	1
Foxp2	3.44421e-284	0.797543	0.842	0.692	7.17877e-280	1
Arhgap18	1.14471e-281	0.406125	0.338	0.102	2.38592e-277	1
Mfap4	4.21708e-281	0.589675	0.951	0.893	8.78965e-277	1
Mdfi	2.00348e-277	0.462461	0.634	0.292	4.17586e-273	1
Lrig3	4.72507e-276	0.640077	0.747	0.449	9.84846e-272	1
C1qtnf4	1.22162e-274	0.418633	0.529	0.22	2.54621e-270	1
Rps27a	1.54259e-270	0.258684	1	1	3.21522e-266	1
Mme	3.18233e-270	0.625832	0.596	0.28	6.63293e-266	1
Aff3	1.15772e-269	0.456934	0.55	0.235	2.41304e-265	1
H3f3b	1.51481e-267	0.346244	1	1	3.15731e-263	1
Zfp36l1	1.61454e-267	0.778744	0.899	0.848	3.36518e-263	1
Rpl13	2.47277e-266	0.265635	1	1	5.154e-262	1
Prss23	9.55234e-261	0.575999	0.681	0.353	1.991e-256	1
Smim14	3.08047e-260	0.428794	0.649	0.312	6.42062e-256	1
Tbx15	1.21661e-256	0.410933	0.49	0.199	2.53577e-252	1
Chrdl1	1.00832e-255	0.337509	0.287	0.08	2.10164e-251	1
Amot	3.75845e-255	0.46521	0.624	0.295	7.83374e-251	1
Sdhaf4	4.41226e-254	0.39961	0.627	0.294	9.19647e-250	1
Fbxl7	9.42757e-253	0.480405	0.604	0.281	1.96499e-248	1
Zfp521	1.1312e-252	0.36885	0.496	0.204	2.35775e-248	1
Rpl28	1.75779e-252	0.258482	1	1	3.66377e-248	1
Kat6b	1.93553e-252	0.459069	0.615	0.29	4.03423e-248	1
Mab21l2	7.51815e-252	0.75084	0.682	0.389	1.56701e-247	1
Rps20	2.25266e-248	0.254688	1	1	4.69522e-244	1
Usp46	8.64026e-248	0.444605	0.643	0.317	1.80089e-243	1
Bnc2	1.14807e-246	0.341104	0.354	0.118	2.39291e-242	1
Runx2	4.16315e-246	0.444398	0.437	0.17	8.67726e-242	1
Aff2	2.7603e-245	0.456989	0.538	0.241	5.75328e-241	1
Nfatc1	1.43441e-243	0.362875	0.371	0.13	2.98974e-239	1
Piezo2	1.98497e-243	0.504426	0.618	0.296	4.13728e-239	1
Rps8	6.43203e-243	0.250706	1	1	1.34063e-238	1
Pnrc1	2.27887e-242	0.516284	0.888	0.795	4.74985e-238	1
Gm4258	3.96042e-242	0.598459	0.714	0.416	8.25469e-238	1
Islr	2.46343e-241	0.391442	0.585	0.266	5.13452e-237	1
Prdx2	2.83382e-240	0.367283	1	0.998	5.90654e-236	1
Igf1	7.57335e-238	0.61342	0.405	0.155	1.57851e-233	1
Mia	1.61137e-236	1.20353	0.647	0.408	3.35858e-232	1
Flywch2	1.89959e-236	0.414328	0.623	0.301	3.95931e-232	1
Dnm1	2.03454e-236	0.333889	0.411	0.156	4.24059e-232	1
Igsf3	2.34756e-234	0.405447	0.674	0.336	4.89303e-230	1
Trps1	2.07977e-232	0.718479	0.851	0.782	4.33487e-228	1
Cox20	3.9909e-230	0.403378	0.684	0.351	8.31823e-226	1
Pigp	4.76202e-230	0.39569	0.624	0.308	9.92548e-226	1
C430049B03Rik	2.5731e-229	0.785907	0.811	0.679	5.36311e-225	1
Dnm3os	2.73607e-226	0.56818	0.933	0.847	5.70279e-222	1
Lztfl1	3.29176e-225	0.388981	0.651	0.323	6.86102e-221	1
Homer2	1.12054e-224	0.381175	0.401	0.156	2.33555e-220	1
Fat4	4.64405e-224	0.447533	0.627	0.311	9.67959e-220	1
Scube1	1.54836e-222	0.313889	0.333	0.113	3.22724e-218	1
Egfr	5.07561e-221	0.3691	0.455	0.19	1.05791e-216	1
Zfp354c	5.20855e-221	0.34909	0.529	0.239	1.08562e-216	1
Spint2	1.05676e-220	0.391827	0.471	0.201	2.2026e-216	1
Mettl26	3.5002e-220	0.357789	0.537	0.247	7.29547e-216	1
Prdm16	7.21243e-220	0.355806	0.423	0.169	1.50329e-215	1
Txndc15	1.69386e-219	0.35087	0.606	0.296	3.53052e-215	1
Tox	4.51268e-219	0.362143	0.46	0.191	9.40578e-215	1
Nfatc4	3.5467e-218	0.342022	0.514	0.231	7.3924e-214	1
Irf2bpl	8.21265e-213	0.421092	0.604	0.303	1.71176e-208	1
Rab28	1.64902e-212	0.368024	0.574	0.275	3.43706e-208	1
Foxc2	1.74784e-212	0.287207	0.284	0.09	3.64302e-208	1
Zfp703	6.09403e-212	0.337429	0.346	0.126	1.27018e-207	1
Ubb	1.15703e-210	0.380394	1	0.999	2.4116e-206	1
Ccnd1	1.22157e-209	0.619038	0.899	0.861	2.54613e-205	1
Synpo	1.64443e-209	0.331543	0.496	0.219	3.42749e-205	1
Setbp1	1.24306e-208	0.495887	0.73	0.468	2.59091e-204	1
Igbp1	6.75329e-208	0.348648	0.6	0.297	1.40759e-203	1
Fzd2	2.65465e-207	0.430061	0.917	0.857	5.53309e-203	1
Uqcc3	9.26664e-207	0.341925	0.611	0.305	1.93145e-202	1
Tle4	9.8527e-207	0.454568	0.629	0.324	2.0536e-202	1
Ldhb	3.49946e-206	0.443714	0.916	0.842	7.29393e-202	1
Ip6k2	3.60625e-206	0.345385	0.563	0.271	7.51651e-202	1
Vrk2	2.30887e-205	0.29918	0.334	0.12	4.81238e-201	1
Igfbp5	6.50918e-204	0.788262	0.9	0.821	1.35671e-199	1
Smoc2	3.5281e-203	0.446873	0.465	0.203	7.35362e-199	1
B230118H07Rik	1.55386e-202	0.334696	0.544	0.259	3.23871e-198	1
Mgst1	2.23695e-202	0.310184	0.358	0.135	4.66248e-198	1
Erg	1.27589e-200	0.362227	0.525	0.243	2.65934e-196	1
Fkbp7	4.75715e-199	0.366541	0.62	0.316	9.91533e-195	1
Xrcc5	1.11175e-198	0.339476	0.483	0.219	2.31722e-194	1
Med13l	3.10193e-198	0.369341	0.642	0.335	6.46536e-194	1
Mfap2	4.90934e-198	0.408217	0.977	0.945	1.02325e-193	1
Eif3h	5.2472e-198	0.376211	0.997	0.991	1.09367e-193	1
Ypel3	5.50691e-198	0.346951	0.539	0.258	1.14781e-193	1
2900076A07Rik	8.30918e-198	0.296527	0.41	0.169	1.73188e-193	1
S1pr3	3.95798e-197	0.369474	0.446	0.195	8.24962e-193	1
Sostdc1	6.73919e-197	0.759896	0.358	0.142	1.40465e-192	1
Vgll4	1.99139e-196	0.384265	0.651	0.345	4.15066e-192	1
Lpin2	3.00447e-196	0.359875	0.553	0.27	6.26223e-192	1
Sox4	1.04627e-195	0.526626	0.968	0.949	2.18075e-191	1
Mageh1	1.04888e-195	0.367513	0.661	0.351	2.18618e-191	1
Glcci1	1.4033e-195	0.34692	0.467	0.208	2.92491e-191	1
Atraid	1.44815e-195	0.339352	0.634	0.327	3.01837e-191	1
Cacna1g	5.19151e-195	0.287946	0.385	0.154	1.08207e-190	1
Trappc6a	7.12742e-195	0.333673	0.505	0.237	1.48557e-190	1
Fli1	8.24844e-194	0.330235	0.511	0.236	1.71922e-189	1
Cfap36	1.53978e-193	0.363952	0.62	0.323	3.20936e-189	1
Peg3	4.71511e-193	0.532404	0.989	0.965	9.8277e-189	1
Bcl11b	8.00968e-193	0.281818	0.299	0.104	1.66946e-188	1
Fxyd1	2.3793e-192	0.343277	0.49	0.225	4.95917e-188	1
2310039H08Rik	3.13521e-192	0.351518	0.585	0.297	6.53472e-188	1
Asxl3	1.45184e-191	0.371664	0.475	0.22	3.02607e-187	1
Dact1	3.41656e-191	0.3921	0.591	0.299	7.12114e-187	1
Cbr1	5.84787e-191	0.314696	0.565	0.278	1.21887e-186	1
Cnksr2	6.05292e-191	0.281052	0.302	0.106	1.26161e-186	1
Senp7	4.888e-189	0.339577	0.598	0.303	1.01881e-184	1
Hbp1	8.57302e-189	0.330334	0.561	0.275	1.78688e-184	1
Pygo1	6.18576e-188	0.295962	0.408	0.173	1.2893e-183	1
Ing4	6.84487e-188	0.342866	0.658	0.349	1.42668e-183	1
Eif3f	2.74078e-187	0.368279	0.995	0.988	5.71261e-183	1
Tiam1	5.80255e-187	0.354814	0.415	0.18	1.20943e-182	1
Sdc1	7.94295e-187	0.402914	0.682	0.396	1.65555e-182	1
Zfhx4	7.70356e-186	0.596204	0.802	0.684	1.60565e-181	1
Eid1	2.44121e-185	0.343262	0.996	0.975	5.08822e-181	1
Podxl2	9.74719e-185	0.312747	0.456	0.207	2.03161e-180	1
Zkscan1	9.81506e-184	0.33183	0.592	0.304	2.04575e-179	1
4931406C07Rik	2.08429e-183	0.308337	0.459	0.209	4.34429e-179	1
Wdr6	2.56708e-183	0.315279	0.484	0.227	5.35056e-179	1
Ypel2	5.32343e-183	0.269587	0.33	0.125	1.10956e-178	1
Dipk1b	9.84955e-183	0.29146	0.406	0.174	2.05294e-178	1
Mpnd	1.39047e-182	0.305784	0.522	0.253	2.89817e-178	1
Naxe	1.58612e-182	0.318932	0.61	0.316	3.30595e-178	1
Gm26532	1.74323e-182	0.32482	0.322	0.121	3.63341e-178	1
Efna2	9.38013e-182	0.311888	0.483	0.228	1.9551e-177	1
Ctdspl	4.11552e-181	0.322941	0.536	0.262	8.57797e-177	1
Ogn	6.87464e-181	0.676311	0.558	0.293	1.43288e-176	1
Haghl	2.29159e-180	0.300147	0.447	0.203	4.77636e-176	1
Kdm5b	2.32636e-180	0.418334	0.9	0.847	4.84884e-176	1
Abhd14a	8.38719e-179	0.26264	0.378	0.157	1.74814e-174	1
Sept6	1.05502e-178	0.411841	0.727	0.466	2.19898e-174	1
Gsc	2.94715e-178	0.354232	0.286	0.1	6.14275e-174	1
Vegfb	3.77748e-178	0.338592	0.63	0.337	7.8734e-174	1
Dab2	5.31527e-178	0.461003	0.751	0.525	1.10786e-173	1
Nipsnap1	7.59211e-178	0.290774	0.427	0.19	1.58242e-173	1
Adgra3	1.80803e-177	0.32791	0.558	0.281	3.76849e-173	1
Socs1	2.5224e-177	0.280659	0.325	0.125	5.25744e-173	1
1810058I24Rik	3.12556e-177	0.467174	0.952	0.938	6.51461e-173	1
Akr7a5	8.21804e-177	0.298972	0.511	0.249	1.71289e-172	1
Smarca1	3.41609e-176	0.345417	0.617	0.325	7.12015e-172	1
Oaf	1.39647e-175	0.381141	0.724	0.447	2.91066e-171	1
Prorsd1	1.56911e-175	0.32363	0.497	0.24	3.2705e-171	1
Acadm	2.88596e-175	0.316442	0.432	0.196	6.01521e-171	1
Jund	6.00033e-175	0.499877	0.969	0.955	1.25065e-170	1
Cdc42ep5	6.87475e-175	0.303537	0.492	0.234	1.4329e-170	1
2210016L21Rik	1.79703e-174	0.334429	0.61	0.328	3.74555e-170	1
Oxa1l	6.20823e-174	0.301462	0.491	0.236	1.29398e-169	1
Acot13	6.89119e-174	0.306675	0.5	0.243	1.43633e-169	1
Scube3	1.84502e-173	0.257125	0.326	0.126	3.84557e-169	1
Plekha8	2.76118e-173	0.345666	0.597	0.31	5.75514e-169	1
Ppp1r15a	5.25565e-173	0.330714	0.525	0.262	1.09543e-168	1
Ppp4r3b	9.56994e-173	0.327887	0.64	0.348	1.99466e-168	1
Usp29	9.59411e-173	0.315368	0.498	0.238	1.9997e-168	1
Tes	1.60905e-172	0.3281	0.562	0.285	3.35374e-168	1
Gdpd1	1.65727e-172	0.256428	0.303	0.113	3.45424e-168	1
Zfp30	2.32337e-172	0.283164	0.379	0.161	4.84259e-168	1
Desi2	3.91069e-172	0.342828	0.616	0.335	8.15106e-168	1
Phf6	1.27568e-171	0.341398	0.637	0.347	2.65889e-167	1
Gja1	1.61414e-171	0.533571	0.804	0.686	3.36435e-167	1
Zfp68	2.88206e-170	0.291979	0.485	0.233	6.00707e-166	1
Cntln	3.45311e-170	0.339627	0.611	0.32	7.19732e-166	1
Tcf7l1	6.10608e-170	0.332281	0.575	0.3	1.27269e-165	1
Hs3st3b1	8.00855e-170	0.393986	0.497	0.241	1.66922e-165	1
Slc50a1	1.32778e-169	0.304623	0.539	0.273	2.76749e-165	1
Boc	8.10364e-169	0.297116	0.442	0.204	1.68904e-164	1
Unc119	1.12028e-168	0.310767	0.54	0.276	2.335e-164	1
Srgap1	1.48675e-168	0.322486	0.434	0.201	3.09884e-164	1
Spg20	2.64805e-168	0.324372	0.572	0.301	5.51933e-164	1
Cluap1	3.03372e-168	0.27142	0.406	0.18	6.32319e-164	1
Taf7	3.24004e-168	0.419476	0.754	0.527	6.75322e-164	1
Trim33	8.23393e-168	0.319341	0.61	0.327	1.7162e-163	1
Snhg18	1.81741e-167	0.439902	0.807	0.657	3.78802e-163	1
Sbk1	2.43502e-167	0.263007	0.39	0.169	5.0753e-163	1
Nrep	3.53648e-167	0.437052	0.888	0.82	7.37109e-163	1
Dguok	1.17327e-166	0.291337	0.55	0.279	2.44545e-162	1
Dock4	4.01405e-166	0.290641	0.364	0.154	8.36648e-162	1
Snx2	5.11633e-166	0.318454	0.582	0.308	1.0664e-161	1
Grcc10	1.24048e-165	0.350366	0.977	0.952	2.58553e-161	1
Cfap97	1.27467e-165	0.305783	0.489	0.241	2.65679e-161	1
Triqk	1.35552e-165	0.25834	0.328	0.131	2.82531e-161	1
Cpxm1	2.47817e-165	0.35273	0.634	0.345	5.16526e-161	1
Ubxn6	3.38755e-165	0.296549	0.566	0.294	7.06067e-161	1
Inka1	3.45194e-165	0.345633	0.585	0.309	7.19488e-161	1
2810013P06Rik	6.01108e-165	0.296413	0.414	0.188	1.25289e-160	1
Hoxd9	1.27595e-164	0.353441	0.384	0.169	2.65946e-160	1
Sox5	3.87548e-164	0.390229	0.582	0.3	8.07766e-160	1
Fam114a2	6.72384e-164	0.325853	0.618	0.34	1.40145e-159	1
Irs2	7.29902e-164	0.317429	0.449	0.213	1.52133e-159	1
Rnf130	1.01272e-163	0.305826	0.506	0.254	2.11081e-159	1
Vps72	4.45392e-163	0.317704	0.599	0.326	9.28331e-159	1
Tspan13	4.65301e-163	0.292554	0.372	0.159	9.69827e-159	1
Dlg5	5.58939e-163	0.267901	0.388	0.17	1.165e-158	1
Gulp1	1.09488e-162	0.307741	0.498	0.245	2.28205e-158	1
Gas5	3.00619e-162	0.334567	0.999	0.997	6.26579e-158	1
Tet3	4.67393e-162	0.294362	0.531	0.269	9.74188e-158	1
Bicc1	1.8642e-161	0.380997	0.529	0.277	3.88555e-157	1
Dgcr6	9.20928e-161	0.312335	0.662	0.376	1.91949e-156	1
Tox3	1.32815e-160	0.275359	0.279	0.103	2.76826e-156	1
Gprasp2	4.06816e-160	0.256166	0.336	0.138	8.47927e-156	1
Pbx3	8.88678e-160	0.346402	0.539	0.279	1.85227e-155	1
Tmsb15b2	1.03132e-159	0.267388	0.352	0.148	2.14957e-155	1
Marc2	1.03381e-159	0.292408	0.549	0.285	2.15478e-155	1
Jmjd1c	1.15065e-159	0.337164	0.568	0.302	2.39829e-155	1
Col9a1	1.62301e-159	0.414438	0.929	0.829	3.38284e-155	1
Jun	2.50443e-159	0.783278	0.813	0.806	5.21998e-155	1
Rftn2	5.22153e-159	0.270381	0.376	0.164	1.08832e-154	1
Pfdn5	6.50373e-159	0.293168	0.998	0.994	1.35557e-154	1
Osgep	1.16978e-158	0.282026	0.515	0.261	2.43818e-154	1
Pkn1	4.42836e-158	0.258065	0.384	0.169	9.23003e-154	1
Maged2	1.1041e-156	0.389517	0.951	0.921	2.30128e-152	1
Ddx50	7.84598e-156	0.356191	0.904	0.878	1.63534e-151	1
Xpa	3.45056e-155	0.292637	0.466	0.23	7.19201e-151	1
Pdcd4	3.69697e-155	0.401109	0.82	0.647	7.70559e-151	1
Sned1	3.11524e-154	0.253397	0.401	0.179	6.49309e-150	1
Eci1	3.98847e-154	0.277521	0.454	0.221	8.31316e-150	1
Pbx2	4.45907e-154	0.29573	0.589	0.32	9.29405e-150	1
Jarid2	1.0437e-153	0.433654	0.761	0.566	2.17539e-149	1
Gm43050	2.00059e-153	0.263793	0.34	0.144	4.16983e-149	1
Kif21a	3.88696e-153	0.260051	0.305	0.121	8.1016e-149	1
Nfu1	5.48174e-153	0.285421	0.56	0.297	1.14256e-148	1
Use1	2.90274e-152	0.286022	0.57	0.306	6.05019e-148	1
Mbtd1	4.18704e-152	0.293428	0.542	0.283	8.72704e-148	1
Eif3e	5.57996e-152	0.296207	0.992	0.987	1.16303e-147	1
1500011B03Rik	5.86246e-152	0.303396	0.636	0.356	1.22191e-147	1
Evi5	3.05488e-151	0.313057	0.606	0.337	6.36729e-147	1
Bmyc	3.11064e-151	0.283143	0.624	0.34	6.48351e-147	1
Jmy	4.17122e-151	0.270332	0.457	0.223	8.69407e-147	1
Cadm2	4.02013e-150	0.299051	0.283	0.11	8.37915e-146	1
Isoc1	1.12747e-149	0.283394	0.557	0.295	2.34998e-145	1
Clmp	4.46252e-149	0.355929	0.748	0.512	9.30123e-145	1
Fgfr1	8.87807e-149	0.384591	0.815	0.671	1.85046e-144	1
Gpsm2	3.99219e-148	0.309993	0.446	0.218	8.32093e-144	1
Phpt1	5.04539e-148	0.291398	0.652	0.371	1.05161e-143	1
Arl5b	7.86856e-148	0.279307	0.449	0.22	1.64004e-143	1
Poldip2	1.10374e-147	0.275559	0.534	0.283	2.30052e-143	1
Ankrd12	1.81314e-147	0.331495	0.536	0.285	3.77913e-143	1
Errfi1	2.12625e-147	0.419877	0.466	0.238	4.43174e-143	1
Ppp1r9a	4.12302e-147	0.263508	0.382	0.173	8.59362e-143	1
Epm2aip1	4.3436e-147	0.262409	0.499	0.253	9.05336e-143	1
Gm10762	7.1576e-147	0.266762	0.416	0.198	1.49186e-142	1
Smim19	8.38952e-147	0.298292	0.552	0.298	1.74863e-142	1
Kif3a	8.55153e-147	0.277667	0.516	0.269	1.7824e-142	1
Slc12a2	1.11321e-146	0.301136	0.421	0.203	2.32026e-142	1
Spsb4	1.19536e-146	0.259396	0.373	0.167	2.49149e-142	1
Sulf2	1.22063e-146	0.333127	0.612	0.343	2.54416e-142	1
Dhx30	2.03308e-146	0.276848	0.553	0.296	4.23755e-142	1
2300009A05Rik	3.49009e-146	0.256009	0.378	0.173	7.2744e-142	1
Ccnd2	5.10446e-146	0.420693	0.978	0.944	1.06392e-141	1
H2afv	7.2654e-146	0.396725	0.988	0.967	1.51433e-141	1
Oser1	1.69996e-145	0.274286	0.481	0.245	3.54322e-141	1
Arhgef40	4.96578e-145	0.303953	0.623	0.354	1.03502e-140	1
Hmox2	5.07897e-145	0.285029	0.611	0.343	1.05861e-140	1
Tfdp2	9.6947e-145	0.282049	0.538	0.285	2.02067e-140	1
Ech1	1.31104e-144	0.271357	0.496	0.255	2.7326e-140	1
Hddc3	1.91899e-144	0.263079	0.438	0.214	3.99975e-140	1
Fzd8	2.35938e-144	0.294354	0.374	0.17	4.91765e-140	1
Gm5617	3.53234e-144	0.268206	0.431	0.21	7.36247e-140	1
Fgfr2	6.20327e-144	0.263418	0.642	0.343	1.29295e-139	1
Nt5c3b	8.85422e-144	0.278786	0.623	0.348	1.84548e-139	1
Dact3	1.14362e-143	0.274875	0.49	0.251	2.38365e-139	1
Robo1	1.71545e-143	0.376945	0.646	0.38	3.57551e-139	1
Sdc2	4.43125e-143	0.328395	0.536	0.288	9.23606e-139	1
C530008M17Rik	4.8628e-143	0.273172	0.426	0.205	1.01355e-138	1
Plscr3	6.05173e-143	0.266909	0.493	0.254	1.26136e-138	1
Rtraf	6.79471e-143	0.296024	0.987	0.983	1.41622e-138	1
Gli3	1.31305e-142	0.328209	0.646	0.378	2.73678e-138	1
Fmc1	4.52186e-142	0.279764	0.616	0.345	9.42491e-138	1
Eif2a	2.3515e-141	0.282342	0.602	0.339	4.90122e-137	1
Zbtb12	3.1307e-141	0.253576	0.392	0.185	6.52533e-137	1
Cep164	4.68844e-141	0.283346	0.557	0.304	9.77212e-137	1
Rab11fip2	6.10838e-141	0.279165	0.471	0.24	1.27317e-136	1
Ctxn1	7.13256e-141	0.278253	0.529	0.28	1.48664e-136	1
Sfrp2	9.23614e-141	0.648238	0.81	0.753	1.92509e-136	1
Svbp	1.32172e-140	0.324872	0.914	0.892	2.75485e-136	1
Spast	2.10987e-140	0.27934	0.556	0.303	4.3976e-136	1
Zfp580	5.25744e-140	0.262765	0.484	0.25	1.09581e-135	1
Nmral1	6.0162e-140	0.256766	0.409	0.195	1.25396e-135	1
Zbed3	1.45454e-139	0.264404	0.45	0.225	3.03169e-135	1
Nit2	2.05384e-139	0.256395	0.458	0.232	4.28081e-135	1
Snap47	2.92805e-139	0.260746	0.49	0.253	6.10294e-135	1
Cenpb	3.4024e-139	0.290625	0.629	0.36	7.09162e-135	1
Sap30	4.19144e-139	0.300483	0.462	0.236	8.73621e-135	1
Prkra	2.02426e-138	0.285172	0.593	0.332	4.21917e-134	1
Thra	2.49504e-138	0.282781	0.579	0.318	5.20042e-134	1
Fxyd7	3.55516e-138	0.292961	0.308	0.128	7.41002e-134	1
Ebpl	4.89263e-138	0.287078	0.485	0.254	1.01977e-133	1
Zfp532	5.06599e-138	0.282623	0.495	0.258	1.0559e-133	1
Clip3	5.82588e-138	0.250828	0.437	0.216	1.21429e-133	1
Trappc3	1.23682e-137	0.266818	0.598	0.337	2.57791e-133	1
Lpar1	1.30425e-137	0.354767	0.695	0.446	2.71845e-133	1
Tox4	1.38327e-137	0.268467	0.503	0.266	2.88316e-133	1
Glod4	1.67414e-137	0.261618	0.501	0.264	3.48942e-133	1
Cir1	2.76303e-137	0.284542	0.583	0.325	5.75898e-133	1
Ghr	3.02166e-137	0.261695	0.403	0.191	6.29804e-133	1
Sdf2	3.54232e-137	0.281443	0.622	0.356	7.38326e-133	1
Asph	4.03266e-137	0.293432	0.566	0.315	8.40526e-133	1
Zfp322a	4.3052e-137	0.266924	0.54	0.29	8.97334e-133	1
Stx5a	1.09567e-136	0.266546	0.513	0.273	2.28371e-132	1
Tbx5	1.5511e-136	0.395607	0.834	0.744	3.23297e-132	1
Eid2	2.71036e-136	0.275177	0.599	0.34	5.6492e-132	1
Pde7a	3.18061e-136	0.253804	0.411	0.2	6.62935e-132	1
Tcf4	4.19431e-136	0.442252	0.943	0.924	8.74219e-132	1
Col11a1	1.49698e-135	0.414504	0.912	0.827	3.12016e-131	1
Fam181b	2.52822e-135	0.25193	0.308	0.13	5.26957e-131	1
Col2a1	4.80143e-135	0.295656	0.942	0.829	1.00076e-130	1
Wasl	1.4582e-134	0.280079	0.628	0.366	3.03932e-130	1
Ttc5	1.92649e-134	0.258546	0.476	0.248	4.01538e-130	1
Socs3	3.87603e-134	0.275444	0.335	0.149	8.07882e-130	1
Ramac	2.03846e-133	0.256045	0.514	0.276	4.24877e-129	1
Zfp652	2.11433e-133	0.258698	0.488	0.254	4.40689e-129	1
Gdf5	5.13216e-133	0.251184	0.287	0.116	1.0697e-128	1
P3h3	5.24008e-133	0.302169	0.672	0.413	1.09219e-128	1
Farp1	5.91581e-133	0.275795	0.582	0.325	1.23303e-128	1
Sertad4	8.65473e-133	0.256925	0.365	0.17	1.8039e-128	1
Pcdh10	4.8519e-132	0.254183	0.254	0.097	1.01128e-127	1
Smarcc2	6.98054e-132	0.292305	0.569	0.321	1.45495e-127	1
Zkscan3	1.30802e-131	0.26846	0.577	0.323	2.7263e-127	1
R3hcc1	2.16894e-131	0.254847	0.479	0.252	4.52072e-127	1
Acot1	5.23644e-131	0.254045	0.382	0.182	1.09143e-126	1
Tecr	6.27661e-131	0.30759	0.924	0.92	1.30823e-126	1
Hmcn1	1.55682e-130	0.433938	0.773	0.658	3.24488e-126	1
Airn	1.73092e-130	0.250798	0.44	0.222	3.60776e-126	1
Ufl1	1.73552e-130	0.266682	0.486	0.258	3.61733e-126	1
Acaa1a	1.78464e-130	0.252954	0.493	0.262	3.71972e-126	1
Zfp637	2.40628e-130	0.347171	0.805	0.673	5.01541e-126	1
Tbx18	2.65444e-130	0.321686	0.464	0.24	5.53264e-126	1
Epb41	4.74817e-130	0.26294	0.573	0.317	9.89661e-126	1
Frmd6	7.32769e-130	0.267706	0.442	0.225	1.52731e-125	1
Ppp1r10	7.69349e-130	0.251455	0.56	0.308	1.60355e-125	1
Dab2ip	8.06301e-130	0.270901	0.605	0.346	1.68057e-125	1
Pigx	1.54679e-129	0.251244	0.583	0.326	3.22397e-125	1
Neo1	1.56505e-129	0.251077	0.5	0.265	3.26204e-125	1
Reep3	3.57116e-129	0.358152	0.707	0.497	7.44337e-125	1
Zcchc3	4.58551e-129	0.269023	0.561	0.31	9.55757e-125	1
Ctdsp2	5.20149e-129	0.270771	0.617	0.356	1.08415e-124	1
Sorbs2	5.26583e-129	0.353004	0.399	0.196	1.09756e-124	1
Evl	1.22466e-128	0.259696	0.609	0.349	2.55257e-124	1
Dkk3	2.21962e-128	0.256045	0.387	0.184	4.62635e-124	1
Churc1	2.7786e-128	0.256089	0.535	0.295	5.79144e-124	1
Junb	3.00889e-128	0.459558	0.819	0.763	6.27143e-124	1
Asap1	4.72831e-128	0.390399	0.861	0.849	9.85521e-124	1
Ndufa6	5.00577e-128	0.300139	0.955	0.929	1.04335e-123	1
Tpgs2	5.96729e-128	0.260511	0.512	0.278	1.24376e-123	1
Eri3	6.02872e-128	0.257028	0.564	0.316	1.25657e-123	1
Dtd1	7.41273e-128	0.252083	0.373	0.179	1.54504e-123	1
Trim24	9.76299e-128	0.276927	0.581	0.329	2.0349e-123	1
Chd9	9.9083e-128	0.258597	0.53	0.288	2.06519e-123	1
Papss2	1.27132e-127	0.2948	0.349	0.16	2.64981e-123	1
Crabp2	1.79055e-127	0.559242	0.714	0.572	3.73204e-123	1
Wdr60	2.51265e-127	0.272881	0.5	0.27	5.23712e-123	1
2310009A05Rik	6.19748e-127	0.264072	0.57	0.321	1.29174e-122	1
Amotl1	7.66868e-127	0.27858	0.572	0.326	1.59838e-122	1
Cnpy2	1.62569e-126	0.296177	0.946	0.915	3.38843e-122	1
Tet1	1.81226e-126	0.256684	0.39	0.192	3.77728e-122	1
Btg2	1.96499e-126	0.309443	0.47	0.245	4.09562e-122	1
Fibp	6.58833e-126	0.259769	0.563	0.318	1.37321e-121	1
Rp9	1.14254e-125	0.355972	0.774	0.629	2.3814e-121	1
Mgp	1.20857e-125	0.548658	0.891	0.835	2.51902e-121	1
Tprgl	2.25078e-125	0.251389	0.485	0.26	4.69131e-121	1
Maged1	3.13357e-125	0.28315	0.97	0.95	6.53129e-121	1
Usp3	3.91925e-125	0.301134	0.667	0.422	8.16889e-121	1
Eya4	9.67898e-125	0.269825	0.35	0.163	2.01739e-120	1
Ppdpf	4.06312e-124	0.304173	0.904	0.887	8.46875e-120	1
Zfp260	4.74521e-124	0.30984	0.656	0.413	9.89044e-120	1
Arhgap28	7.74903e-124	0.270385	0.497	0.268	1.61513e-119	1
Ogt	9.40917e-124	0.259102	0.564	0.315	1.96115e-119	1
Rbmx	1.07994e-123	0.250818	0.526	0.288	2.25093e-119	1
Stk26	1.47561e-123	0.33332	0.689	0.446	3.07562e-119	1
Naxd	2.53866e-123	0.251547	0.593	0.341	5.29134e-119	1
Zfp36l2	3.42827e-123	0.417747	0.692	0.493	7.14554e-119	1
Serf1	1.02994e-122	0.286903	0.918	0.89	2.14671e-118	1
Pdlim4	1.15879e-122	0.318882	0.726	0.508	2.41527e-118	1
Snx17	1.73877e-122	0.255181	0.605	0.351	3.62412e-118	1
Abi1	1.76269e-122	0.250709	0.49	0.264	3.67397e-118	1
Ncor2	1.2757e-121	0.259034	0.494	0.269	2.65894e-117	1
Bet1l	2.26746e-121	0.258856	0.585	0.334	4.72607e-117	1
Bex4	2.70603e-121	0.26655	0.503	0.272	5.64019e-117	1
Resf1	3.77875e-121	0.296012	0.538	0.302	7.87604e-117	1
Zfp318	9.16776e-121	0.262462	0.476	0.257	1.91084e-116	1
Galnt2	1.14197e-120	0.288056	0.56	0.319	2.38021e-116	1
Trmt112	2.05175e-120	0.282847	0.933	0.92	4.27646e-116	1
Phactr4	1.41327e-119	0.264361	0.548	0.312	2.94568e-115	1
Ubn2	1.61933e-119	0.258175	0.599	0.35	3.37517e-115	1
Tns3	2.2438e-119	0.337537	0.695	0.479	4.67676e-115	1
Mrpl24	2.30174e-119	0.256911	0.596	0.348	4.79753e-115	1
Ptch1	2.32208e-119	0.290759	0.553	0.309	4.83992e-115	1
Chmp2b	2.39666e-119	0.277477	0.635	0.384	4.99536e-115	1
Gkap1	3.48056e-119	0.284943	0.536	0.302	7.25453e-115	1
Chd8	5.80856e-119	0.262337	0.593	0.346	1.21068e-114	1
Ube4b	1.04916e-118	0.251512	0.519	0.291	2.18676e-114	1
Capn6	2.10727e-118	0.376897	0.838	0.78	4.39219e-114	1
Top1	6.03732e-118	0.271775	0.997	0.994	1.25836e-113	1
Upf3b	7.43588e-118	0.265639	0.533	0.299	1.54986e-113	1
Tspan3	1.88234e-117	0.265132	0.925	0.917	3.92337e-113	1
Hspb11	2.32803e-117	0.262188	0.54	0.309	4.85231e-113	1
Bcl10	1.10002e-116	0.275305	0.607	0.361	2.29276e-112	1
Gpc3	3.68441e-116	0.274551	0.999	0.976	7.67941e-112	1
Hddc2	9.80576e-116	0.252124	0.578	0.336	2.04381e-111	1
Ift74	2.0863e-115	0.282343	0.653	0.414	4.34847e-111	1
B930036N10Rik	2.49249e-115	0.26648	0.476	0.26	5.1951e-111	1
Tmem176a	2.56224e-115	0.259236	0.589	0.342	5.34048e-111	1
Tut4	4.4934e-115	0.316236	0.918	0.907	9.36559e-111	1
Rhoj	1.57923e-114	0.26272	0.428	0.225	3.2916e-110	1
Ext1	1.73015e-114	0.256032	0.526	0.296	3.60616e-110	1
Nfat5	4.84332e-114	0.262328	0.633	0.389	1.00949e-109	1
Usp10	4.9583e-114	0.255433	0.614	0.368	1.03346e-109	1
Bcl9	1.03762e-113	0.312991	0.755	0.568	2.16271e-109	1
Tmed3	4.29748e-113	0.265328	0.594	0.351	8.95723e-109	1
Sox11	6.36475e-113	0.447856	0.911	0.902	1.3266e-108	1
Nr4a2	8.16697e-113	0.255352	0.271	0.117	1.70224e-108	1
Lyrm2	8.91911e-113	0.26548	0.66	0.419	1.85901e-108	1
Angptl1	2.01206e-112	0.282125	0.43	0.222	4.19374e-108	1
Lhfp	2.87257e-111	0.347003	0.685	0.483	5.9873e-107	1
Pcdh18	5.61604e-111	0.314533	0.639	0.408	1.17055e-106	1
Pnisr	2.84706e-110	0.281509	0.916	0.9	5.93413e-106	1
Flrt2	5.30996e-109	0.333735	0.583	0.349	1.10675e-104	1
Lpar4	1.27437e-108	0.485709	0.759	0.686	2.65617e-104	1
Bcl11a	6.46312e-108	0.393955	0.795	0.725	1.34711e-103	1
Irak1bp1	1.45214e-107	0.250523	0.515	0.296	3.0267e-103	1
Tnfaip8	2.69889e-107	0.341964	0.792	0.692	5.62529e-103	1
Bnip3	9.12856e-107	0.251832	0.498	0.273	1.90267e-102	1
Rflnb	1.41171e-106	0.612332	0.651	0.496	2.94243e-102	1
Sub1	1.97881e-106	0.261223	0.999	0.997	4.12442e-102	1
Rhob	2.61327e-106	0.3026	0.615	0.39	5.44684e-102	1
Mex3a	3.12633e-106	0.26414	0.614	0.377	6.5162e-102	1
Tle1	4.80855e-106	0.252995	0.42	0.226	1.00225e-101	1
Snhg6	5.46271e-106	0.267329	0.628	0.396	1.13859e-101	1
Klf2	2.46715e-105	0.738188	0.711	0.646	5.14228e-101	1
Zfp422	3.86732e-105	0.274129	0.702	0.491	8.06065e-101	1
Top2b	1.49219e-104	0.324925	0.947	0.933	3.11018e-100	1
Zadh2	1.51524e-104	0.267092	0.432	0.237	3.15822e-100	1
Golga4	5.84881e-104	0.257566	0.564	0.335	1.21907e-99	1
Igfbp4	2.48948e-103	0.395535	0.938	0.902	5.18882e-99	1
Col1a2	3.7422e-103	0.399552	0.903	0.869	7.79986e-99	1
Lbhd2	8.75055e-103	0.286272	0.282	0.128	1.82388e-98	1
Cox7a2l	5.34088e-102	0.265872	0.946	0.935	1.1132e-97	1
H2afy2	6.62024e-102	0.282215	0.877	0.856	1.37986e-97	1
Tcaf1	7.85259e-102	0.282592	0.644	0.422	1.63672e-97	1
Ptov1	2.01961e-101	0.266624	0.973	0.969	4.20948e-97	1
Lage3	4.9114e-101	0.250529	0.652	0.43	1.02368e-96	1
Cuedc2	8.41603e-101	0.277959	0.709	0.518	1.75415e-96	1
Ttc28	5.01553e-100	0.277311	0.648	0.431	1.04539e-95	1
Eln	4.75575e-99	0.269318	0.368	0.187	9.91241e-95	1
Ube2r2	6.07486e-97	0.250346	0.937	0.944	1.26618e-92	1
6330403K07Rik	7.77731e-97	0.315566	0.841	0.796	1.62102e-92	1
Dcaf8	8.84168e-97	0.27249	0.726	0.543	1.84287e-92	1
Golgb1	2.88898e-96	0.301559	0.88	0.874	6.0215e-92	1
Stox2	1.58483e-95	0.265813	0.615	0.397	3.30326e-91	1
Shox2	3.04311e-95	0.439436	0.655	0.479	6.34276e-91	1
Mex3b	3.67574e-93	0.441391	0.764	0.714	7.66135e-89	1
H19	2.3323e-92	0.368577	0.999	0.986	4.86122e-88	1
Nrk	5.27838e-91	0.366776	0.689	0.529	1.10017e-86	1
Klf13	1.35666e-88	0.255751	0.533	0.325	2.82768e-84	1
Selenow	1.78845e-88	0.260135	0.927	0.929	3.72766e-84	1
Aebp1	1.1444e-87	0.254295	0.566	0.35	2.38528e-83	1
Ddah1	3.13729e-87	0.33274	0.537	0.333	6.53905e-83	1
Mpped2	1.98961e-85	0.419629	0.765	0.71	4.14695e-81	1
Tnrc6b	5.48014e-84	0.286127	0.737	0.599	1.14223e-79	1
Hmgn3	8.56704e-83	0.32222	0.791	0.719	1.78563e-78	1
Tfrc	3.21295e-82	0.26796	0.428	0.25	6.69676e-78	1
Kmt2e	5.08098e-82	0.297617	0.816	0.778	1.05903e-77	1
Dicer1	7.45597e-82	0.289275	0.763	0.668	1.55405e-77	1
Matn4	5.6451e-81	0.402037	0.725	0.633	1.17661e-76	1
Bmp4	2.45883e-78	0.28392	0.458	0.271	5.12495e-74	1
Igfbp2	6.53673e-78	0.25924	0.446	0.261	1.36245e-73	1
Ssbp2	9.49344e-78	0.265451	0.713	0.557	1.97872e-73	1
Six1	1.99372e-75	0.286249	0.377	0.218	4.15551e-71	1
Mbnl2	1.71828e-74	0.263678	0.879	0.873	3.58141e-70	1
Fbln2	6.08736e-74	0.262458	0.833	0.8	1.26879e-69	1
Ttc3	1.1912e-72	0.262701	0.937	0.938	2.48282e-68	1
Foxp1	5.61392e-71	0.455206	0.761	0.761	1.17011e-66	1
Hp1bp3	1.5154e-70	0.256303	0.869	0.866	3.15855e-66	1
Prrx1	3.83467e-69	0.435975	0.896	0.881	7.9926e-65	1
Tmem37	8.40332e-68	0.287545	0.304	0.169	1.7515e-63	1
2410006H16Rik	9.37232e-65	0.309402	0.842	0.851	1.95347e-60	1
Cxcl12	2.40355e-64	0.271999	0.335	0.193	5.00971e-60	1
Wwp2	7.85265e-61	0.417369	0.744	0.709	1.63673e-56	1
Rbp1	1.20201e-58	0.342557	0.647	0.539	2.50536e-54	1
Hist1h2bc	4.12799e-58	0.310738	0.374	0.235	8.60397e-54	1
Crabp1	2.57738e-56	0.337215	0.363	0.217	5.37204e-52	1
Tmem223	2.75617e-52	0.250422	0.705	0.618	5.74469e-48	1
Zfas1	8.07536e-51	0.277975	0.718	0.657	1.68315e-46	1
Cdh11	9.03919e-51	0.276846	0.873	0.897	1.88404e-46	1
Sox9	1.91944e-50	0.29644	0.855	0.825	4.0007e-46	1
Cxcl14	1.93312e-50	0.339018	0.43	0.289	4.02921e-46	1
Gpc6	7.9287e-46	0.251608	0.712	0.635	1.65258e-41	1
Tshz1	1.36822e-37	0.296123	0.604	0.507	2.85177e-33	1
Gas2	2.0682e-29	0.294602	0.692	0.696	4.31075e-25	1
Cthrc1	1.43077e-23	0.35835	0.753	0.806	2.98214e-19	1
Id1	2.4915e-23	0.282226	0.9	0.946	5.19303e-19	1
Hist1h2ap	0	2.93449	1	0.813	0	2
Hist1h2ae	0	2.91662	1	0.703	0	2
Hist1h1b	0	2.87536	1	0.721	0	2
Hist1h3c	0	2.21382	0.99	0.549	0	2
Hist1h1a	0	1.96676	0.962	0.226	0	2
Top2a	0	1.95276	0.997	0.653	0	2
Pclaf	0	1.90698	1	0.736	0	2
Hist1h2ak	0	1.87499	0.972	0.176	0	2
Hist1h4d	0	1.83731	0.993	0.717	0	2
Mki67	0	1.71575	0.958	0.53	0	2
Hist1h1e	0	1.70876	0.999	0.89	0	2
Hist1h3e	0	1.70052	0.953	0.284	0	2
Hist2h2ac	0	1.63602	0.908	0.213	0	2
Hist1h4h	0	1.62204	0.976	0.56	0	2
Hist1h1d	0	1.57999	0.954	0.379	0	2
Nusap1	0	1.50723	0.871	0.235	0	2
Hmgb2	0	1.47241	1	0.922	0	2
Hist1h3b	0	1.41879	0.89	0.126	0	2
Hist1h2bm	0	1.39616	0.861	0.12	0	2
Hist1h3f	0	1.37513	0.862	0.162	0	2
Hist2h2bb	0	1.37464	0.884	0.182	0	2
Esco2	0	1.34286	0.864	0.117	0	2
Smc4	0	1.32485	0.988	0.711	0	2
Hist1h2ad	0	1.31819	0.666	0.108	0	2
Clspn	0	1.30333	0.879	0.198	0	2
Atad2	0	1.30112	0.956	0.553	0	2
Rrm2	0	1.26781	0.889	0.272	0	2
Smc2	0	1.25428	0.992	0.757	0	2
Tk1	0	1.25109	0.887	0.172	0	2
Fbxo5	0	1.24897	0.885	0.15	0	2
Kif11	0	1.24704	0.85	0.177	0	2
Spc25	0	1.24211	0.874	0.224	0	2
H2afx	0	1.23764	0.987	0.797	0	2
Tyms	0	1.23296	0.97	0.543	0	2
Hist1h2ab	0	1.23285	0.822	0.131	0	2
Prc1	0	1.20555	0.898	0.416	0	2
Gmnn	0	1.18682	0.953	0.35	0	2
Incenp	0	1.18295	0.869	0.186	0	2
Lig1	0	1.14202	0.91	0.488	0	2
Kif15	0	1.1291	0.848	0.202	0	2
Hist1h1c	0	1.11724	0.95	0.652	0	2
Aurkb	0	1.11655	0.828	0.14	0	2
Hist1h2an	0	1.11173	0.761	0.085	0	2
Hist1h2af	0	1.07465	0.726	0.066	0	2
Hist1h3i	0	1.07302	0.761	0.11	0	2
Cdca8	0	1.07302	0.941	0.521	0	2
Dek	0	1.07106	1	0.954	0	2
Hist1h2br	0	1.06357	0.766	0.109	0	2
Hist1h2be	0	1.0543	0.759	0.122	0	2
Hist2h2aa1	0	1.05273	0.77	0.159	0	2
Stmn1	0	1.05024	0.999	0.926	0	2
Spc24	0	1.03884	0.881	0.261	0	2
Cenph	0	1.03288	0.856	0.224	0	2
Cdk1	0	1.02634	0.97	0.549	0	2
Rad51ap1	0	0.987818	0.772	0.119	0	2
Birc5	0	0.983746	0.959	0.65	0	2
Ckap2l	0	0.979914	0.801	0.185	0	2
Dut	0	0.974133	0.97	0.816	0	2
Knl1	0	0.970851	0.786	0.184	0	2
Pbk	0	0.968696	0.749	0.129	0	2
Tpx2	0	0.966103	0.888	0.491	0	2
Hist1h2bb	0	0.960353	0.723	0.102	0	2
Rrm1	0	0.92369	0.928	0.536	0	2
Hist1h2bj	0	0.913246	0.692	0.098	0	2
Kif4	0	0.91082	0.76	0.17	0	2
Mis18bp1	0	0.906468	0.759	0.175	0	2
Cks2	0	0.893417	0.952	0.692	0	2
Kif20b	0	0.878824	0.777	0.196	0	2
Ncapg2	0	0.875529	0.705	0.134	0	2
Sgo2a	0	0.869243	0.742	0.165	0	2
Dnmt1	0	0.864859	0.946	0.714	0	2
Cenpm	0	0.864653	0.758	0.177	0	2
Hirip3	0	0.864423	0.799	0.302	0	2
Hmmr	0	0.857961	0.777	0.215	0	2
Dnajc9	0	0.853702	0.961	0.712	0	2
Plk4	0	0.849557	0.795	0.186	0	2
Tuba1b	0	0.845762	0.999	0.949	0	2
Hist1h4a	0	0.843636	0.667	0.117	0	2
Cenpe	0	0.838423	0.783	0.338	0	2
Ccna2	0	0.837877	0.821	0.224	0	2
Usp1	0	0.829936	0.937	0.692	0	2
Ncapd3	0	0.822767	0.785	0.225	0	2
Dhfr	0	0.819763	0.724	0.189	0	2
Cenpq	0	0.81927	0.782	0.206	0	2
Ezh2	0	0.81291	0.985	0.878	0	2
Hist1h3a	0	0.80731	0.657	0.135	0	2
Ndc80	0	0.804866	0.694	0.136	0	2
Fam111a	0	0.800328	0.618	0.134	0	2
Bub1	0	0.797437	0.74	0.178	0	2
Pcna	0	0.792512	0.853	0.599	0	2
Melk	0	0.791263	0.687	0.115	0	2
Tmpo	0	0.788745	0.986	0.883	0	2
Rfc4	0	0.784732	0.883	0.395	0	2
Anln	0	0.782791	0.715	0.194	0	2
Slbp	0	0.782068	0.883	0.588	0	2
Plk1	0	0.77691	0.72	0.182	0	2
Nasp	0	0.773097	0.997	0.962	0	2
Shcbp1	0	0.773091	0.704	0.15	0	2
H2afz	0	0.768026	1	0.996	0	2
Brca1	0	0.76725	0.612	0.092	0	2
Ccdc34	0	0.766098	0.967	0.845	0	2
Hist1h2bn	0	0.765822	0.575	0.051	0	2
Prim1	0	0.760173	0.757	0.244	0	2
Sgo1	0	0.757489	0.695	0.141	0	2
Slfn9	0	0.75383	0.53	0.082	0	2
Diaph3	0	0.748782	0.685	0.186	0	2
Pola1	0	0.745418	0.705	0.195	0	2
Dbf4	0	0.738658	0.815	0.287	0	2
Cenpw	0	0.735469	0.883	0.437	0	2
Ncapg	0	0.732377	0.64	0.122	0	2
Ncaph	0	0.73076	0.665	0.149	0	2
Rad51	0	0.727512	0.644	0.12	0	2
Tipin	0	0.724506	0.861	0.427	0	2
Syce2	0	0.723575	0.653	0.185	0	2
Nsd2	0	0.721562	0.788	0.336	0	2
Cdca3	0	0.719652	0.704	0.217	0	2
Ccne2	0	0.715829	0.525	0.127	0	2
Racgap1	0	0.707774	0.695	0.181	0	2
Mxd3	0	0.707005	0.565	0.073	0	2
Tacc3	0	0.703741	0.742	0.233	0	2
Lsm2	0	0.699228	0.962	0.774	0	2
Cenpk	0	0.698304	0.696	0.181	0	2
Nuf2	0	0.697135	0.657	0.141	0	2
Cenpp	0	0.690603	0.653	0.166	0	2
Hist1h2bl	0	0.689944	0.55	0.06	0	2
Cdca2	0	0.688024	0.589	0.099	0	2
Atad5	0	0.682447	0.65	0.188	0	2
Kif23	0	0.681881	0.645	0.19	0	2
Hjurp	0	0.675581	0.678	0.168	0	2
Asf1b	0	0.674795	0.61	0.116	0	2
Tubb5	0	0.656894	1	0.996	0	2
Bub1b	0	0.656501	0.615	0.154	0	2
Chaf1a	0	0.655309	0.707	0.225	0	2
Ccne1	0	0.643445	0.616	0.236	0	2
Rad18	0	0.641257	0.634	0.154	0	2
Cks1b	0	0.641068	0.995	0.9	0	2
E2f8	0	0.63941	0.525	0.07	0	2
Vrk1	0	0.637237	0.748	0.258	0	2
Exo1	0	0.633826	0.565	0.094	0	2
Psip1	0	0.626018	0.991	0.939	0	2
Cmc2	0	0.626015	0.692	0.232	0	2
Arhgap11a	0	0.620385	0.601	0.157	0	2
Rfc5	0	0.620339	0.648	0.166	0	2
Siva1	0	0.620135	0.985	0.942	0	2
Spdl1	0	0.617325	0.6	0.138	0	2
Rfc2	0	0.616724	0.751	0.313	0	2
Blm	0	0.611971	0.609	0.145	0	2
Ska1	0	0.609799	0.553	0.09	0	2
Cdk5rap2	0	0.608351	0.706	0.298	0	2
Ttk	0	0.606714	0.568	0.103	0	2
Cep57	0	0.60061	0.698	0.271	0	2
Gins2	0	0.600043	0.646	0.228	0	2
Depdc1a	0	0.594181	0.58	0.142	0	2
Topbp1	0	0.59284	0.867	0.568	0	2
Smc1a	0	0.59193	0.979	0.921	0	2
Cntln	0	0.588625	0.707	0.316	0	2
E2f7	0	0.586839	0.523	0.097	0	2
Uhrf1	0	0.584334	0.598	0.204	0	2
Dtl	0	0.583846	0.654	0.227	0	2
Trip13	0	0.583087	0.618	0.161	0	2
Psmc3ip	0	0.577798	0.596	0.164	0	2
Hat1	0	0.574914	0.715	0.281	0	2
Hist1h2bh	0	0.569572	0.459	0.044	0	2
Kif22	0	0.567204	0.572	0.143	0	2
Neil3	0	0.56576	0.442	0.042	0	2
Pold3	0	0.564397	0.639	0.214	0	2
Ncapd2	0	0.562494	0.525	0.121	0	2
Ercc6l	0	0.557963	0.521	0.089	0	2
Rangap1	0	0.55736	0.743	0.324	0	2
Nucks1	0	0.555245	1	0.977	0	2
Hmgn2	0	0.55349	0.994	0.935	0	2
Dtymk	0	0.551162	0.956	0.864	0	2
Rad50	0	0.54961	0.717	0.332	0	2
Fignl1	0	0.549102	0.562	0.143	0	2
Ect2	0	0.548491	0.563	0.149	0	2
Sass6	0	0.546999	0.606	0.185	0	2
Smc6	0	0.544779	0.961	0.883	0	2
Mad2l1	0	0.533152	0.579	0.145	0	2
Brca2	0	0.531789	0.529	0.142	0	2
Lsm3	0	0.529623	0.929	0.712	0	2
Cdc45	0	0.52404	0.487	0.08	0	2
H3f3b	0	0.523375	1	1	0	2
Trim59	0	0.523045	0.72	0.294	0	2
Aurka	0	0.521646	0.541	0.152	0	2
Cdkn2d	0	0.521479	0.56	0.19	0	2
Pmf1	0	0.520007	0.618	0.2	0	2
Hist1h3d	0	0.51437	0.441	0.063	0	2
Mcm5	0	0.512567	0.611	0.229	0	2
Cdca5	0	0.511472	0.433	0.047	0	2
Kif2c	0	0.509409	0.546	0.14	0	2
Lrr1	0	0.50554	0.441	0.055	0	2
Fen1	0	0.502922	0.525	0.13	0	2
Ssrp1	0	0.502837	0.957	0.871	0	2
Lbr	0	0.497402	0.674	0.281	0	2
Skp2	0	0.490551	0.619	0.227	0	2
Nxt1	0	0.488711	0.627	0.235	0	2
Tcf19	0	0.488541	0.417	0.056	0	2
Fxyd6	0	0.488251	0.596	0.216	0	2
Ranbp1	0	0.487503	1	0.99	0	2
Rpa2	0	0.486825	0.578	0.219	0	2
Ptma	0	0.485404	1	0.998	0	2
Eri1	0	0.485076	0.612	0.238	0	2
Chaf1b	0	0.4831	0.491	0.14	0	2
Anp32b	0	0.480296	1	0.996	0	2
Cbx5	0	0.476578	0.999	0.981	0	2
Cdca4	0	0.472906	0.536	0.152	0	2
Brip1	0	0.472159	0.393	0.049	0	2
Rbmx2	0	0.460894	0.593	0.203	0	2
Haspin	0	0.45968	0.415	0.055	0	2
Cenpu	0	0.458967	0.424	0.066	0	2
Hist2h2ab	0	0.457942	0.388	0.054	0	2
Mcm10	0	0.457722	0.407	0.063	0	2
Rad54b	0	0.453059	0.393	0.054	0	2
Haus3	0	0.452339	0.545	0.178	0	2
Kif18a	0	0.452077	0.466	0.115	0	2
Etaa1	0	0.442176	0.54	0.184	0	2
Mis18a	0	0.441698	0.483	0.113	0	2
Haus8	0	0.440415	0.476	0.135	0	2
Chek1	0	0.437896	0.478	0.142	0	2
Dscc1	0	0.436908	0.382	0.068	0	2
Mastl	0	0.436119	0.408	0.075	0	2
Hist1h4i	0	0.436074	0.455	0.121	0	2
Aspm	0	0.435387	0.482	0.149	0	2
Mdc1	0	0.430659	0.475	0.149	0	2
Nrm	0	0.427397	0.423	0.101	0	2
Zwilch	0	0.425836	0.439	0.101	0	2
Foxm1	0	0.424862	0.399	0.068	0	2
Cdc7	0	0.422632	0.445	0.114	0	2
Cenpn	0	0.420195	0.43	0.095	0	2
Iqgap3	0	0.419129	0.366	0.062	0	2
Kif20a	0	0.41866	0.481	0.141	0	2
Eme1	0	0.418497	0.405	0.077	0	2
Hist1h2ai	0	0.415422	0.352	0.035	0	2
Hist1h2bf	0	0.41344	0.355	0.037	0	2
Mms22l	0	0.411347	0.444	0.117	0	2
Wee1	0	0.410745	0.479	0.152	0	2
Rnf227	0	0.407497	0.414	0.117	0	2
Prim2	0	0.403544	0.442	0.119	0	2
Timeless	0	0.403032	0.482	0.157	0	2
Sumo2	0	0.396219	1	0.999	0	2
Mlf1	0	0.394427	0.382	0.086	0	2
Ccnf	0	0.394132	0.372	0.082	0	2
Pole	0	0.391699	0.385	0.075	0	2
Stil	0	0.391456	0.367	0.062	0	2
Hist2h3b	0	0.390749	0.341	0.044	0	2
Mybl2	0	0.389167	0.327	0.036	0	2
Hist1h4c	0	0.388252	0.338	0.051	0	2
Ticrr	0	0.387397	0.342	0.046	0	2
Cenps	0	0.385008	0.432	0.129	0	2
Cit	0	0.383178	0.39	0.086	0	2
Spag5	0	0.376692	0.349	0.065	0	2
Rpa1	0	0.374777	0.435	0.13	0	2
Hist1h2bg	0	0.373889	0.312	0.034	0	2
Cenpj	0	0.37041	0.359	0.082	0	2
Cenpl	0	0.370033	0.344	0.063	0	2
Bard1	0	0.369159	0.329	0.051	0	2
Brip1os	0	0.365593	0.419	0.123	0	2
Gen1	0	0.364745	0.327	0.052	0	2
Pimreg	0	0.3627	0.42	0.119	0	2
2810408I11Rik	0	0.360638	0.364	0.084	0	2
Mns1	0	0.359813	0.362	0.087	0	2
Nup85	0	0.3586	0.429	0.132	0	2
Kntc1	0	0.355802	0.339	0.055	0	2
Dsn1	0	0.346369	0.378	0.098	0	2
Pold1	0	0.334371	0.351	0.085	0	2
Cep55	0	0.332529	0.385	0.103	0	2
Rbl1	0	0.331907	0.34	0.086	0	2
Arhgap19	0	0.322721	0.315	0.071	0	2
Dna2	0	0.322576	0.315	0.071	0	2
Aunip	0	0.315162	0.273	0.036	0	2
Hist1h2bp	0	0.312189	0.255	0.023	0	2
Rad54l	0	0.310293	0.293	0.052	0	2
Eldr	0	0.307005	0.287	0.054	0	2
Oip5	0	0.300048	0.262	0.035	0	2
Chtf18	0	0.298042	0.281	0.046	0	2
Gins3	0	0.294345	0.291	0.061	0	2
Ska3	0	0.29346	0.299	0.063	0	2
Mcm8	0	0.2865	0.3	0.067	0	2
Ube2t	0	0.283115	0.27	0.053	0	2
Hist1h2ag	0	0.281841	0.28	0.058	0	2
Cep128	0	0.279432	0.265	0.051	0	2
Pkmyt1	0	0.278345	0.255	0.038	0	2
Espl1	0	0.278216	0.271	0.05	0	2
Smc3	4.26956e-306	0.50376	0.989	0.952	8.89904e-302	2
Siah1b	7.80184e-306	0.285092	0.298	0.068	1.62614e-301	2
Tfdp1	3.89615e-305	0.474443	0.673	0.289	8.12075e-301	2
Knstrn	3.34425e-304	0.415137	0.571	0.2	6.97042e-300	2
Cenpi	3.87034e-304	0.253752	0.26	0.052	8.06696e-300	2
Prr11	1.69983e-303	0.269708	0.255	0.051	3.54296e-299	2
Ctcf	8.54293e-303	0.550616	0.934	0.828	1.7806e-298	2
Nsmce4a	1.63057e-301	0.522549	0.916	0.729	3.39859e-297	2
Haus5	1.04777e-299	0.256963	0.256	0.052	2.18386e-295	2
Lin54	5.29792e-298	0.295003	0.314	0.077	1.10424e-293	2
H2afv	2.09086e-296	0.681809	0.991	0.967	4.35799e-292	2
Ttf2	8.80043e-295	0.318515	0.352	0.095	1.83427e-290	2
Alyref	5.03743e-293	0.478245	0.978	0.916	1.04995e-288	2
Dlgap5	2.68052e-292	0.405233	0.544	0.189	5.587e-288	2
Wdhd1	3.89124e-291	0.336901	0.368	0.104	8.11051e-287	2
Suv39h2	2.28038e-290	0.337468	0.386	0.114	4.75299e-286	2
Nup107	8.43065e-288	0.374968	0.477	0.165	1.7572e-283	2
Anp32e	6.1424e-287	0.56088	0.959	0.892	1.28026e-282	2
Pcnt	1.42535e-286	0.42443	0.528	0.198	2.97086e-282	2
Mis12	2.33918e-286	0.402509	0.532	0.199	4.87556e-282	2
Hnrnpd	6.04087e-286	0.448699	0.999	0.992	1.2591e-281	2
Zranb3	3.88275e-283	0.280184	0.283	0.066	8.09281e-279	2
Meaf6	1.59072e-281	0.456024	0.634	0.274	3.31554e-277	2
Ccnb1	1.26121e-280	0.428594	0.57	0.208	2.62874e-276	2
Rfc1	2.20689e-279	0.52583	0.94	0.861	4.59981e-275	2
Kifc1	5.00938e-279	0.287859	0.303	0.075	1.04411e-274	2
G2e3	2.12322e-278	0.445499	0.556	0.214	4.42542e-274	2
Kif14	2.39297e-278	0.271051	0.269	0.06	4.98767e-274	2
Rbbp8	3.07637e-278	0.432601	0.57	0.229	6.41208e-274	2
Lpl	1.4972e-277	0.284882	0.261	0.058	3.12061e-273	2
Snrpd1	1.65331e-276	0.400565	1	0.992	3.44598e-272	2
Prpf4	1.66026e-276	0.412604	0.583	0.236	3.46047e-272	2
Dck	1.25784e-274	0.341548	0.376	0.113	2.62172e-270	2
Ube2c	1.97591e-274	0.726147	0.841	0.608	4.11838e-270	2
Ran	4.92171e-274	0.423162	0.999	0.993	1.02583e-269	2
Zfp101	4.36543e-272	0.330329	0.395	0.123	9.09886e-268	2
Cep192	5.68901e-272	0.35541	0.437	0.147	1.18576e-267	2
Prdx4	1.13784e-271	0.520984	0.96	0.897	2.37159e-267	2
Ubr7	4.5133e-271	0.424364	0.609	0.258	9.40706e-267	2
Haus6	8.42867e-270	0.349323	0.451	0.154	1.75679e-265	2
Sclt1	3.17778e-266	0.417449	0.545	0.216	6.62345e-262	2
Gins4	9.41763e-265	0.408129	0.605	0.258	1.96292e-260	2
Fxn	3.38153e-264	0.380146	0.509	0.194	7.04812e-260	2
Orc6	1.31919e-262	0.52278	0.854	0.589	2.74959e-258	2
Spidr	3.86614e-261	0.330042	0.398	0.128	8.05819e-257	2
Gins1	6.02661e-261	0.305913	0.358	0.107	1.25613e-256	2
Bub3	2.12023e-260	0.51632	0.901	0.734	4.41921e-256	2
Cdc6	2.77227e-260	0.309791	0.3	0.077	5.77824e-256	2
Baz1b	1.60106e-258	0.516418	0.937	0.874	3.33709e-254	2
Hspa14	1.10142e-256	0.415438	0.706	0.333	2.29569e-252	2
Nsg1	8.97479e-256	0.498569	0.675	0.32	1.87062e-251	2
Pold2	3.0684e-255	0.338423	0.446	0.158	6.39546e-251	2
Dnaaf2	3.17817e-255	0.357072	0.484	0.181	6.62426e-251	2
Smchd1	5.68821e-255	0.469621	0.912	0.798	1.18559e-250	2
Ube2s	9.2597e-255	0.497494	0.99	0.941	1.93e-250	2
Selenoh	1.28709e-254	0.481088	0.958	0.861	2.68269e-250	2
Cep295	6.86045e-254	0.415935	0.583	0.248	1.42992e-249	2
Nup133	5.33587e-253	0.315841	0.373	0.117	1.11216e-248	2
Cenpf	9.28855e-251	0.694349	0.784	0.505	1.93601e-246	2
Haus4	3.08629e-250	0.293506	0.331	0.096	6.43275e-246	2
Taf1	1.43629e-249	0.43771	0.624	0.283	2.99365e-245	2
Rpa3	3.62432e-248	0.419082	0.674	0.317	7.55418e-244	2
Pola2	4.63002e-248	0.296288	0.334	0.098	9.65035e-244	2
H1f0	2.78262e-247	0.906655	0.88	0.85	5.79982e-243	2
Kpna2	8.63062e-247	0.311519	0.415	0.135	1.79888e-242	2
Wdr76	2.211e-246	0.300076	0.333	0.098	4.60839e-242	2
Gm17092	7.57772e-246	0.360532	0.401	0.137	1.57942e-241	2
E2f1	1.29773e-245	0.292409	0.32	0.091	2.70486e-241	2
Donson	9.02215e-244	0.272132	0.292	0.079	1.88049e-239	2
Nelfe	3.54425e-242	0.394514	0.641	0.293	7.38728e-238	2
Dctpp1	2.88049e-241	0.491513	0.893	0.724	6.0038e-237	2
Tubg1	2.52235e-239	0.347155	0.474	0.181	5.25733e-235	2
Nup155	9.60649e-239	0.303333	0.403	0.137	2.00228e-234	2
Cep290	2.31686e-236	0.46119	0.621	0.287	4.82902e-232	2
Lmnb1	7.79461e-236	0.54524	0.953	0.881	1.62463e-231	2
Hmgxb4	1.20864e-235	0.409294	0.627	0.29	2.51918e-231	2
Slc43a3	1.68368e-232	0.251622	0.268	0.07	3.5093e-228	2
Fancm	2.15956e-230	0.333198	0.399	0.14	4.50118e-226	2
Rfwd3	7.70498e-230	0.28907	0.346	0.11	1.60595e-225	2
Ccp110	9.68708e-230	0.33143	0.435	0.161	2.01908e-225	2
Haus1	2.17958e-229	0.353895	0.522	0.216	4.5429e-225	2
Tex30	1.55998e-228	0.329224	0.448	0.168	3.25147e-224	2
H1fx	8.12851e-228	0.705726	0.902	0.839	1.69423e-223	2
Slf1	1.38699e-226	0.336823	0.479	0.188	2.8909e-222	2
Rhno1	3.57129e-225	0.345761	0.503	0.205	7.44365e-221	2
Nap1l1	1.65687e-224	0.349421	1	0.998	3.45342e-220	2
Nup62	4.66797e-224	0.352773	0.523	0.221	9.72944e-220	2
Rfc3	2.88843e-223	0.477751	0.774	0.468	6.02036e-219	2
Tssc4	1.86099e-221	0.40197	0.625	0.298	3.87886e-217	2
Mcm7	1.30392e-218	0.511747	0.808	0.55	2.71776e-214	2
Lin9	1.55007e-217	0.293699	0.373	0.128	3.23081e-213	2
Mrpl18	1.24386e-215	0.407895	0.943	0.894	2.59258e-211	2
Mcph1	4.06503e-215	0.266645	0.335	0.107	8.47273e-211	2
Supt16	1.59794e-213	0.41247	0.982	0.95	3.33058e-209	2
Mre11a	4.11183e-213	0.286229	0.364	0.124	8.57029e-209	2
Cse1l	7.03827e-213	0.339105	0.53	0.227	1.46699e-208	2
Hnrnpab	9.97107e-213	0.401737	0.997	0.993	2.07827e-208	2
Fam76b	1.85498e-212	0.395446	0.645	0.315	3.86633e-208	2
Cntrob	2.21401e-212	0.251495	0.28	0.08	4.61466e-208	2
Ccdc18	3.66498e-212	0.289438	0.317	0.099	7.63892e-208	2
Paxip1	4.97571e-211	0.270832	0.328	0.106	1.03709e-206	2
Hist1h2bc	7.05767e-210	0.310117	0.532	0.221	1.47103e-205	2
Hells	1.98578e-209	0.578144	0.802	0.589	4.13896e-205	2
Nmral1	5.11361e-209	0.345909	0.471	0.193	1.06583e-204	2
Uchl5	2.31275e-206	0.353745	0.605	0.283	4.82046e-202	2
Gps2	1.03739e-205	0.371271	0.596	0.281	2.16222e-201	2
Timm50	6.08765e-205	0.362192	0.609	0.291	1.26885e-200	2
Med30	5.09801e-203	0.365848	0.661	0.327	1.06258e-198	2
Mtbp	7.10663e-203	0.252436	0.3	0.093	1.48123e-198	2
Eif1ad	1.08654e-202	0.367235	0.599	0.286	2.26468e-198	2
Ncaph2	3.29409e-202	0.297691	0.455	0.183	6.86587e-198	2
Ppih	1.33418e-199	0.352852	0.633	0.307	2.78083e-195	2
Suv39h1	1.58845e-199	0.297506	0.435	0.17	3.31082e-195	2
Ppwd1	2.40441e-199	0.383457	0.676	0.343	5.01152e-195	2
Srsf3	3.6795e-199	0.345142	1	0.996	7.66917e-195	2
Ctc1	6.96046e-199	0.27247	0.354	0.124	1.45077e-194	2
Umps	6.35692e-196	0.340708	0.509	0.224	1.32497e-191	2
Alg13	1.52561e-195	0.260619	0.34	0.116	3.17983e-191	2
Cip2a	1.80535e-193	0.26118	0.361	0.126	3.76288e-189	2
Bola1	2.34696e-193	0.373482	0.65	0.329	4.89176e-189	2
A430005L14Rik	1.24265e-192	0.336204	0.434	0.178	2.59006e-188	2
Nt5dc2	7.18944e-190	0.39203	0.932	0.866	1.4985e-185	2
Mthfd2	3.73021e-189	0.497731	0.645	0.337	7.77487e-185	2
Hmgb1	1.25383e-188	0.326678	1	0.997	2.61335e-184	2
Tdp2	1.90903e-186	0.311858	0.483	0.21	3.97898e-182	2
Nup43	2.48988e-186	0.296593	0.461	0.195	5.18966e-182	2
Ipo5	2.17476e-185	0.353954	0.6	0.295	4.53285e-181	2
Rif1	2.59484e-185	0.46703	0.751	0.484	5.40842e-181	2
Ccdc25	6.21523e-184	0.350224	0.627	0.315	1.29544e-179	2
Hpf1	2.36359e-183	0.397448	0.903	0.806	4.92644e-179	2
Xrcc1	1.35705e-179	0.292603	0.461	0.199	2.8285e-175	2
Myg1	3.08628e-179	0.319134	0.543	0.256	6.43274e-175	2
Batf3	5.84655e-179	0.287844	0.309	0.106	1.2186e-174	2
Ppp1r7	5.86937e-179	0.325986	0.652	0.332	1.22335e-174	2
Ckap2	1.25137e-178	0.302651	0.428	0.17	2.60823e-174	2
Gemin6	4.94572e-176	0.261728	0.367	0.14	1.03084e-171	2
Hdgfl3	6.31091e-176	0.38962	0.679	0.368	1.31538e-171	2
Rnps1	6.62872e-176	0.342726	0.961	0.922	1.38162e-171	2
Tubgcp2	1.91637e-175	0.325523	0.543	0.258	3.99429e-171	2
Mcm6	5.78634e-175	0.409442	0.609	0.311	1.20605e-170	2
Msh2	8.04476e-175	0.343795	0.519	0.244	1.67677e-170	2
Hint1	8.67437e-175	0.304893	1	0.998	1.808e-170	2
Ahctf1	2.24468e-174	0.333052	0.583	0.288	4.67859e-170	2
Parp2	3.04474e-174	0.329516	0.586	0.289	6.34615e-170	2
Srsf7	5.40855e-174	0.361823	0.99	0.972	1.1273e-169	2
Rad21	6.05636e-174	0.474064	0.852	0.703	1.26233e-169	2
Suz12	6.22059e-174	0.416193	0.758	0.497	1.29656e-169	2
Terf1	7.17528e-174	0.302457	0.446	0.19	1.49554e-169	2
Cinp	2.14473e-173	0.28633	0.446	0.191	4.47026e-169	2
Mrpl49	6.77461e-173	0.332116	0.625	0.32	1.41203e-168	2
Nup35	7.32525e-173	0.255666	0.376	0.145	1.5268e-168	2
Nfyb	1.65119e-172	0.34872	0.648	0.338	3.44156e-168	2
Srsf4	4.82346e-171	0.329313	0.558	0.273	1.00535e-166	2
Zcwpw1	1.10018e-169	0.280795	0.296	0.103	2.29311e-165	2
Srrm1	1.95287e-168	0.326182	0.993	0.979	4.07037e-164	2
Mcm3	1.46193e-167	0.422891	0.698	0.405	3.0471e-163	2
Cep135	3.57142e-166	0.269547	0.348	0.133	7.44391e-162	2
Taf5	8.61417e-165	0.268742	0.417	0.176	1.79545e-160	2
Ppig	9.79939e-164	0.347487	0.965	0.942	2.04249e-159	2
Rnaseh2a	2.15746e-163	0.275045	0.373	0.15	4.49678e-159	2
Arl6ip1	1.18675e-162	0.630437	0.841	0.764	2.47354e-158	2
Fbln1	3.09752e-162	0.311665	0.537	0.26	6.45617e-158	2
Sp1	3.54402e-162	0.277518	0.432	0.188	7.38679e-158	2
Brd3	7.43666e-162	0.389925	0.927	0.889	1.55002e-157	2
Vars	2.1609e-161	0.30597	0.541	0.264	4.50395e-157	2
Ybx1	4.70483e-161	0.25992	1	1	9.80628e-157	2
Iqgap2	1.30998e-160	0.323825	0.406	0.172	2.73039e-156	2
Cep83	3.29888e-158	0.310139	0.565	0.282	6.87585e-154	2
Psat1	5.62277e-158	0.42464	0.676	0.398	1.17195e-153	2
Ccnb2	1.45838e-157	0.295761	0.526	0.237	3.0397e-153	2
Ppil1	1.84051e-157	0.298554	0.571	0.287	3.83617e-153	2
Sae1	2.02094e-157	0.34929	0.892	0.792	4.21224e-153	2
Epb41	6.79993e-157	0.352441	0.605	0.319	1.41731e-152	2
Jpt2	1.24579e-156	0.271393	0.453	0.204	2.59661e-152	2
Sf3b2	1.66777e-155	0.317864	0.991	0.978	3.47614e-151	2
Ipo9	2.24803e-155	0.281109	0.474	0.22	4.68558e-151	2
Tor1a	4.91695e-155	0.296172	0.522	0.256	1.02484e-150	2
Tpr	6.68347e-155	0.32474	0.995	0.99	1.39304e-150	2
Lsm6	1.33141e-154	0.298667	0.954	0.903	2.77505e-150	2
Pwwp3a	2.67766e-154	0.284267	0.524	0.253	5.58105e-150	2
Ctdspl2	1.20878e-153	0.368072	0.78	0.535	2.51946e-149	2
Nudc	2.84582e-153	0.32773	0.964	0.934	5.93155e-149	2
Dock1	5.01379e-153	0.315623	0.565	0.289	1.04502e-148	2
Emsy	1.75026e-152	0.305171	0.541	0.27	3.64807e-148	2
Maz	1.77059e-152	0.322847	0.68	0.383	3.69043e-148	2
Coq7	1.64282e-151	0.302985	0.603	0.316	3.42413e-147	2
Itgb3bp	2.03537e-151	0.262525	0.404	0.175	4.24233e-147	2
1810037I17Rik	2.73024e-151	0.382026	0.903	0.844	5.69063e-147	2
U2af1	7.67382e-151	0.318331	0.978	0.957	1.59945e-146	2
Flywch2	9.89672e-151	0.325714	0.594	0.31	2.06277e-146	2
Rapgef6	1.68161e-150	0.287372	0.481	0.229	3.50499e-146	2
Rpp30	6.35399e-150	0.26587	0.464	0.214	1.32436e-145	2
Shmt2	7.07406e-150	0.315423	0.422	0.192	1.47445e-145	2
Stub1	7.73048e-150	0.326042	0.945	0.916	1.61126e-145	2
Senp1	4.23225e-149	0.269227	0.438	0.199	8.82128e-145	2
Sf3a1	2.8754e-148	0.300865	0.645	0.348	5.9932e-144	2
Rnf168	3.07958e-148	0.310956	0.547	0.277	6.41878e-144	2
Gm1673	3.81784e-148	0.411809	0.894	0.848	7.95751e-144	2
Anapc15	4.27122e-148	0.274639	0.514	0.251	8.90251e-144	2
Sin3a	4.46283e-148	0.262987	0.4	0.174	9.30187e-144	2
Fuom	8.48879e-148	0.262872	0.389	0.167	1.76932e-143	2
Smarca5	3.31292e-147	0.332669	0.99	0.977	6.90512e-143	2
Aarsd1	6.42408e-147	0.371268	0.774	0.555	1.33897e-142	2
Cdk4	1.28971e-146	0.317387	0.996	0.99	2.68815e-142	2
Rprd1b	1.38262e-146	0.262388	0.422	0.19	2.88179e-142	2
Nup50	1.99078e-146	0.2772	0.505	0.246	4.14937e-142	2
Cdc25a	4.97148e-146	0.322102	0.572	0.299	1.03621e-141	2
Dkc1	1.67582e-145	0.317258	0.618	0.331	3.49291e-141	2
Pknox1	2.49329e-145	0.251515	0.332	0.133	5.19677e-141	2
Thrap3	3.05485e-145	0.35449	0.966	0.94	6.36723e-141	2
Nsmce1	5.47616e-145	0.302368	0.603	0.322	1.1414e-140	2
Nup37	6.17073e-145	0.250668	0.408	0.18	1.28617e-140	2
Casp3	1.70353e-144	0.332395	0.661	0.373	3.55068e-140	2
Med4	1.44071e-143	0.312578	0.697	0.409	3.00288e-139	2
Tpst1	2.46589e-143	0.255085	0.405	0.18	5.13964e-139	2
Arl6ip6	3.90101e-143	0.31982	0.554	0.289	8.13087e-139	2
Ncoa7	1.65165e-142	0.290638	0.492	0.242	3.44254e-138	2
Hnrnpf	2.69966e-142	0.282003	0.998	0.993	5.6269e-138	2
Rrp1b	8.63583e-142	0.310268	0.523	0.268	1.79997e-137	2
Phf6	5.43001e-141	0.307358	0.644	0.352	1.13178e-136	2
Dcakd	1.44149e-140	0.354955	0.727	0.477	3.00449e-136	2
Snrnp25	1.95316e-140	0.252869	0.442	0.205	4.07096e-136	2
Rbbp4	2.08221e-140	0.315237	0.98	0.948	4.33995e-136	2
Gjc1	1.16365e-139	0.359386	0.823	0.662	2.4254e-135	2
Nt5c3b	4.12431e-139	0.309773	0.635	0.352	8.5963e-135	2
Gabpb1	3.1387e-138	0.25123	0.421	0.192	6.54199e-134	2
Kpna3	3.59272e-138	0.295331	0.611	0.331	7.48831e-134	2
Lsm5	1.50807e-137	0.295276	0.958	0.907	3.14326e-133	2
Cenpx	3.49587e-137	0.336364	0.823	0.634	7.28644e-133	2
Uhrf2	3.5399e-137	0.284797	0.6	0.322	7.37821e-133	2
Cenpc1	3.74151e-137	0.25941	0.465	0.221	7.79844e-133	2
Blvrb	4.86038e-137	0.255727	0.424	0.196	1.01305e-132	2
Ubald2	6.60151e-137	0.31457	0.541	0.282	1.37595e-132	2
Ccng2	8.55906e-137	0.250867	0.296	0.115	1.78397e-132	2
Hmgn5	1.19247e-136	0.369261	0.546	0.285	2.48546e-132	2
Eed	4.40818e-136	0.264192	0.52	0.263	9.18797e-132	2
Timm8a1	1.09955e-135	0.29604	0.559	0.294	2.2918e-131	2
B230219D22Rik	2.65869e-135	0.306002	0.962	0.939	5.54151e-131	2
Pank2	2.84754e-134	0.263703	0.506	0.254	5.93513e-130	2
Prkar2a	6.74567e-134	0.285277	0.519	0.267	1.406e-129	2
Sart3	9.20389e-134	0.250063	0.407	0.188	1.91837e-129	2
Mrpl51	4.09554e-132	0.306687	0.908	0.84	8.53633e-128	2
Lsm8	7.70984e-132	0.335817	0.863	0.737	1.60696e-127	2
Eea1	6.91364e-131	0.299273	0.541	0.286	1.44101e-126	2
Ing2	9.97832e-131	0.279539	0.481	0.241	2.07978e-126	2
Taf3	4.15084e-130	0.26254	0.45	0.219	8.6516e-126	2
Ddx27	6.52457e-130	0.296836	0.67	0.394	1.35992e-125	2
E2f3	1.23877e-129	0.288109	0.505	0.259	2.58196e-125	2
Topors	1.45094e-129	0.301507	0.616	0.344	3.02419e-125	2
Ckap5	5.69056e-129	0.393812	0.817	0.668	1.18608e-124	2
1700021F05Rik	1.55753e-128	0.257021	0.451	0.221	3.24636e-124	2
Apip	1.61944e-128	0.265989	0.609	0.334	3.37539e-124	2
Samd1	3.07357e-128	0.301785	0.562	0.304	6.40625e-124	2
Lrrcc1	3.84859e-128	0.264158	0.464	0.23	8.02161e-124	2
Oard1	1.04505e-127	0.250467	0.428	0.205	2.17819e-123	2
Add3	3.0321e-127	0.257683	0.428	0.204	6.3198e-123	2
Gm47283	7.0984e-126	0.443908	0.905	0.892	1.47952e-121	2
Nudt5	3.99742e-125	0.296878	0.623	0.353	8.33182e-121	2
Pth1r	4.4658e-125	0.328293	0.552	0.3	9.30806e-121	2
Polr2a	4.86211e-125	0.310659	0.645	0.378	1.01341e-120	2
Dtnbp1	6.376e-125	0.285663	0.564	0.308	1.32895e-120	2
Tspan4	1.2556e-124	0.343605	0.501	0.267	2.61706e-120	2
Ccdc112	3.2471e-124	0.289104	0.545	0.291	6.76792e-120	2
Srsf2	1.46162e-123	0.32449	0.96	0.937	3.04645e-119	2
Aebp1	1.53861e-123	0.331255	0.612	0.35	3.20692e-119	2
Syne2	2.21445e-123	0.370873	0.576	0.322	4.61559e-119	2
Tcof1	2.38584e-123	0.376319	0.775	0.601	4.9728e-119	2
Pdzd8	2.95091e-123	0.275821	0.503	0.263	6.15059e-119	2
Exosc8	3.03479e-123	0.311562	0.796	0.587	6.32542e-119	2
Sp3	2.1304e-122	0.28065	0.565	0.31	4.4404e-118	2
Nkap	2.71275e-122	0.268991	0.539	0.291	5.65418e-118	2
Rnaseh2c	2.76152e-121	0.308609	0.885	0.812	5.75585e-117	2
Tbc1d15	1.55433e-120	0.262098	0.587	0.324	3.23968e-116	2
Orc2	1.95382e-120	0.253439	0.545	0.292	4.07234e-116	2
E2f6	5.58779e-120	0.250462	0.461	0.233	1.16466e-115	2
Gtf2a2	1.22359e-119	0.284379	0.896	0.833	2.55032e-115	2
Polr2b	1.26185e-119	0.256588	0.578	0.317	2.63008e-115	2
Scaf11	1.61046e-119	0.300535	0.963	0.943	3.35667e-115	2
Asap2	2.23864e-119	0.277185	0.534	0.289	4.666e-115	2
Pole4	3.07973e-119	0.259689	0.559	0.305	6.41909e-115	2
Sfxn1	6.87013e-119	0.290218	0.483	0.254	1.43194e-114	2
Msh6	7.42709e-119	0.260403	0.399	0.191	1.54803e-114	2
Erg28	1.15418e-118	0.294115	0.666	0.4	2.40565e-114	2
Zcchc3	2.39703e-117	0.272089	0.568	0.314	4.99614e-113	2
Dis3	4.36097e-117	0.255457	0.535	0.288	9.08956e-113	2
Ppp1cc	5.17646e-117	0.282207	0.905	0.852	1.07893e-112	2
Pbx3	5.51302e-117	0.263343	0.534	0.285	1.14908e-112	2
Nubp1	5.68532e-117	0.250243	0.53	0.285	1.18499e-112	2
Smc5	3.94598e-116	0.266558	0.593	0.333	8.2246e-112	2
Ubac1	1.31119e-115	0.250503	0.572	0.318	2.73292e-111	2
Setdb1	2.74356e-115	0.251514	0.539	0.293	5.7184e-111	2
Tuba1c	3.54261e-114	0.266176	0.46	0.232	7.38387e-110	2
Zfp503	4.31328e-113	0.324077	0.38	0.182	8.99017e-109	2
Smarcc1	5.14211e-113	0.320845	0.961	0.94	1.07177e-108	2
0610010K14Rik	1.31912e-112	0.348848	0.739	0.547	2.74944e-108	2
Ep400	6.04551e-112	0.257383	0.569	0.319	1.26007e-107	2
Akap11	1.50161e-110	0.265671	0.535	0.295	3.12981e-106	2
Tubb4b	1.69887e-110	0.348171	0.863	0.779	3.54095e-106	2
H2afy	4.91104e-110	0.302944	0.976	0.957	1.02361e-105	2
Bicc1	5.91111e-109	0.270998	0.521	0.283	1.23205e-104	2
Tor1aip1	6.7261e-109	0.251343	0.55	0.307	1.40192e-104	2
Zfp131	9.68929e-109	0.267833	0.62	0.363	2.01954e-104	2
Zc3h18	8.85042e-108	0.289783	0.705	0.468	1.84469e-103	2
Stag2	1.52762e-107	0.317321	0.765	0.565	3.18402e-103	2
Nans	1.75722e-107	0.262811	0.605	0.351	3.66257e-103	2
Iws1	5.02478e-107	0.288381	0.747	0.533	1.04731e-102	2
Tmem97	5.43241e-107	0.254344	0.565	0.317	1.13228e-102	2
Erc1	6.87673e-107	0.252564	0.595	0.34	1.43332e-102	2
Oxct1	6.98742e-107	0.304868	0.86	0.792	1.45639e-102	2
Brd8	1.8166e-106	0.32155	0.841	0.764	3.78634e-102	2
Acadl	2.46729e-106	0.281282	0.629	0.38	5.14256e-102	2
Ahi1	6.11259e-106	0.276123	0.59	0.342	1.27405e-101	2
Mrpl14	1.38078e-105	0.276069	0.883	0.818	2.87797e-101	2
Tenm4	6.16489e-103	0.315675	0.447	0.241	1.28495e-98	2
Uba2	7.14592e-101	0.271156	0.841	0.719	1.48942e-96	2
Srsf10	1.38062e-100	0.254718	0.975	0.95	2.87763e-96	2
Snrnp40	2.9453e-100	0.278887	0.775	0.59	6.13889e-96	2
Ppp2r2d	4.58428e-100	0.279998	0.743	0.544	9.55502e-96	2
Smco4	3.72178e-99	0.251969	0.473	0.257	7.75732e-95	2
Ddx39b	3.51816e-98	0.26552	0.965	0.948	7.33291e-94	2
Fgfrl1	1.50976e-97	0.284405	0.547	0.317	3.14679e-93	2
Pcolce2	1.0834e-96	0.35607	0.457	0.255	2.25814e-92	2
Wbp11	1.72002e-96	0.261772	0.887	0.839	3.58503e-92	2
1500009L16Rik	3.43377e-96	0.253006	0.532	0.306	7.15701e-92	2
Bex4	1.69556e-95	0.286863	0.493	0.278	3.53405e-91	2
Lyar	2.98707e-95	0.300906	0.822	0.726	6.22595e-91	2
Map2	2.24443e-94	0.260816	0.395	0.203	4.67807e-90	2
Ifrd1	4.29566e-94	0.260158	0.609	0.368	8.95343e-90	2
Khdrbs3	4.57408e-94	0.283654	0.382	0.195	9.53376e-90	2
Ndufaf2	1.15682e-93	0.271279	0.682	0.458	2.41117e-89	2
Uchl3	1.79457e-93	0.280255	0.682	0.468	3.74043e-89	2
Paics	1.00997e-92	0.275434	0.893	0.871	2.10507e-88	2
Foxp4	2.64188e-92	0.262517	0.477	0.269	5.50647e-88	2
Kras	1.12945e-90	0.284722	0.909	0.888	2.35411e-86	2
Mrpl28	5.72008e-90	0.252753	0.837	0.74	1.19224e-85	2
Sec11c	1.76549e-89	0.252113	0.473	0.267	3.67981e-85	2
Egln1	1.63918e-86	0.262205	0.631	0.41	3.41654e-82	2
Hoxa9	2.16442e-85	0.283098	0.551	0.332	4.5113e-81	2
Tbx18	2.88608e-85	0.284624	0.439	0.247	6.01546e-81	2
Pbrm1	1.86906e-84	0.269264	0.915	0.904	3.89569e-80	2
Parp1	1.9315e-84	0.279145	0.769	0.617	4.02583e-80	2
Phgdh	9.40343e-84	0.334065	0.889	0.869	1.95996e-79	2
Cnot6	1.1036e-83	0.263528	0.704	0.505	2.30023e-79	2
Fabp5	1.8249e-83	0.322734	0.947	0.919	3.80363e-79	2
Pds5b	4.12113e-83	0.285657	0.702	0.521	8.58967e-79	2
Ccdc88a	1.03732e-82	0.301954	0.855	0.841	2.16209e-78	2
Ywhah	5.93742e-82	0.257691	0.926	0.898	1.23754e-77	2
Ing1	4.11934e-78	0.255253	0.675	0.481	8.58594e-74	2
Cdh2	8.19945e-78	0.300359	0.544	0.339	1.70901e-73	2
Pgp	1.49569e-77	0.250977	0.752	0.594	3.11747e-73	2
Net1	1.74603e-73	0.259442	0.66	0.456	3.63925e-69	2
Col23a1	5.24762e-73	0.253268	0.298	0.153	1.09376e-68	2
Mpp6	9.21369e-67	0.288038	0.726	0.602	1.92041e-62	2
Idi1	2.14819e-65	0.273258	0.502	0.312	4.47748e-61	2
Casp8ap2	3.87131e-65	0.268215	0.744	0.618	8.06898e-61	2
Hmgb3	1.42447e-64	0.255308	0.919	0.911	2.96902e-60	2
Six1	3.37296e-64	0.275606	0.378	0.221	7.03026e-60	2
Acat2	2.52351e-63	0.250034	0.641	0.463	5.25975e-59	2
Klf4	1.15136e-61	0.290301	0.503	0.324	2.39977e-57	2
Mcm4	1.86411e-61	0.291498	0.709	0.582	3.88536e-57	2
Lbhd2	2.7355e-59	0.274979	0.257	0.133	5.7016e-55	2
Jdp2	3.94255e-56	0.29324	0.492	0.323	8.21745e-52	2
Hoxa11os	8.17825e-56	0.26422	0.492	0.321	1.70459e-51	2
Bnip3	1.66545e-53	0.295716	0.44	0.283	3.4713e-49	2
Nrp2	4.01201e-53	0.262508	0.371	0.225	8.36222e-49	2
Kctd12	4.29036e-53	0.281407	0.389	0.24	8.94239e-49	2
Eln	3.5019e-47	0.312293	0.325	0.195	7.29901e-43	2
Fosb	4.65414e-40	0.292559	0.4	0.269	9.70063e-36	2
Cytl1	5.96053e-40	0.502166	0.272	0.169	1.24235e-35	2
Angptl1	1.17541e-36	0.26589	0.353	0.234	2.44991e-32	2
Tshz1	4.31317e-36	0.302767	0.61	0.509	8.98994e-32	2
Egr1	1.41132e-31	0.429368	0.825	0.88	2.94162e-27	2
Meis2	1.14647e-30	0.414231	0.307	0.211	2.38958e-26	2
Id1	1.8271e-29	0.332032	0.909	0.944	3.80823e-25	2
Id2	6.6459e-24	0.265669	0.779	0.83	1.3852e-19	2
Fos	4.51538e-21	0.501997	0.784	0.859	9.4114e-17	2
Mgp	7.44787e-08	0.288237	0.77	0.849	0.00155236	2
Scx	1.82949e-07	0.296091	0.584	0.606	0.00381322	2
Klf2	6.98472e-07	0.370473	0.596	0.659	0.0145583	2
Shox2	3.02017e-05	0.305218	0.489	0.5	0.629493	2
Xist	7.44888e-05	0.534265	0.536	0.756	1	2
Mia	0.000196331	0.315865	0.428	0.435	1	2
Gas2	0.00259696	0.297353	0.61	0.705	1	2
Col9a3	0.00689443	0.29172	0.574	0.665	1	2
Malat1	0	0.908184	1	1	0	3
AY036118	0	0.803804	0.991	0.782	0	3
Gm42418	0	0.755097	1	1	0	3
Hnrnpa3	0	0.706162	1	0.994	0	3
Lars2	1.86149e-297	0.641952	0.994	0.8	3.8799e-293	3
Hnrnpa2b1	4.22607e-249	0.531753	1	0.998	8.80839e-245	3
H19	7.35375e-222	0.460888	1	0.986	1.53274e-217	3
Hnrnpa1	1.35454e-192	0.423225	1	0.999	2.82326e-188	3
Ncl	1.09548e-177	0.474066	1	0.999	2.28331e-173	3
Igf2	3.04771e-174	0.371057	1	0.987	6.35235e-170	3
Hnrnpm	8.88234e-124	0.439502	0.999	0.971	1.85135e-119	3
Hnrnpu	3.04666e-98	0.354778	1	0.992	6.35015e-94	3
Myh10	8.22738e-97	0.304181	0.999	0.947	1.71483e-92	3
Set	1.31204e-89	0.276885	1	0.999	2.73468e-85	3
Calu	1.26144e-83	0.367195	0.992	0.907	2.62921e-79	3
Cbx3	2.27975e-78	0.316032	1	0.98	4.75167e-74	3
Ddx5	6.95778e-78	0.277649	1	0.998	1.45021e-73	3
Calr	2.24688e-76	0.286247	1	0.985	4.68318e-72	3
Cwc22	6.39152e-74	0.334304	0.904	0.749	1.33218e-69	3
Lmnb1	8.31928e-68	0.345673	0.989	0.879	1.73399e-63	3
Morf4l2	7.6054e-61	0.300312	0.999	0.986	1.58519e-56	3
Prpf4b	7.86558e-60	0.328901	0.988	0.918	1.63942e-55	3
Ulk4	7.58854e-59	0.348288	0.263	0.14	1.58168e-54	3
Ppp1cb	6.18017e-56	0.27729	0.877	0.757	1.28813e-51	3
Anp32e	1.99408e-52	0.327622	0.988	0.89	4.15627e-48	3
Caprin1	4.9399e-52	0.28587	0.999	0.959	1.02962e-47	3
Anp32a	1.86443e-50	0.278215	0.999	0.969	3.88603e-46	3
Tpm3	7.12881e-49	0.252374	1	0.979	1.48586e-44	3
Nrd1	2.05179e-46	0.287019	0.876	0.77	4.27656e-42	3
Nono	7.03045e-43	0.287172	0.997	0.964	1.46536e-38	3
Pnn	1.57711e-39	0.270901	0.993	0.953	3.28717e-35	3
Hnrnpul2	9.41281e-39	0.251452	0.838	0.735	1.96191e-34	3
mt-Nd6	1.29446e-37	0.447665	0.419	0.342	2.69805e-33	3
Arcn1	1.00362e-36	0.256612	0.914	0.803	2.09184e-32	3
Taf15	5.27964e-31	0.250764	0.789	0.711	1.10044e-26	3
Supt6	3.01152e-26	0.280733	0.704	0.656	6.2769e-22	3
S100a6	0	1.91781	0.997	0.671	0	4
Ankrd1	0	1.49308	0.413	0.05	0	4
Hspb1	0	1.48373	0.761	0.21	0	4
Tagln	0	1.24735	1	0.781	0	4
Tagln2	0	1.17106	0.969	0.665	0	4
Tmsb4x	0	1.11678	1	0.979	0	4
Anxa1	0	1.08576	0.66	0.238	0	4
Krt18	0	1.08574	0.481	0.13	0	4
Vim	0	1.0541	1	0.932	0	4
Tm4sf1	0	1.05186	0.625	0.206	0	4
Actb	0	1.01256	1	0.999	0	4
S100a10	0	0.925017	0.969	0.743	0	4
Acta2	0	0.893921	0.996	0.717	0	4
Tpm1	0	0.892029	1	0.974	0	4
Gap43	0	0.882791	0.498	0.158	0	4
Dstn	0	0.882517	1	0.967	0	4
Krt19	0	0.854316	0.38	0.084	0	4
Lgals1	0	0.787234	1	0.992	0	4
Cdkn1a	0	0.730535	0.568	0.188	0	4
2200002D01Rik	0	0.639254	0.349	0.08	0	4
Ptgs2	0	0.567373	0.261	0.041	0	4
Cryab	5.48754e-308	0.635918	0.3	0.064	1.14377e-303	4
Hbegf	6.18671e-297	0.633114	0.413	0.124	1.2895e-292	4
Tnfrsf12a	2.47808e-293	0.77663	0.626	0.27	5.16506e-289	4
S100a11	2.26503e-291	0.669136	1	0.949	4.72101e-287	4
Filip1l	1.67558e-270	0.766884	0.797	0.504	3.49241e-266	4
Rps27l	1.05652e-267	0.592459	1	0.996	2.2021e-263	4
Actg1	1.33472e-261	0.448636	1	0.998	2.78195e-257	4
Tmsb10	1.96036e-256	0.432205	1	1	4.08597e-252	4
Cald1	8.88376e-254	0.634589	1	0.966	1.85164e-249	4
Anxa2	1.2423e-244	0.708616	0.97	0.807	2.58932e-240	4
Myl6	2.00097e-239	0.497548	1	0.993	4.17063e-235	4
Anxa3	1.87007e-238	0.663463	0.513	0.206	3.8978e-234	4
Cav1	5.28672e-237	0.513048	0.281	0.07	1.10191e-232	4
Pdlim1	4.12278e-232	0.614318	0.412	0.145	8.5931e-228	4
Myl12a	2.7195e-226	0.57022	1	0.962	5.66826e-222	4
Serpine1	1.45507e-222	0.489166	0.256	0.062	3.03281e-218	4
Fst	1.36181e-221	0.801925	0.561	0.26	2.83842e-217	4
Sat1	3.34603e-209	0.826451	0.527	0.266	6.97412e-205	4
Msn	4.4294e-197	0.693144	0.79	0.609	9.2322e-193	4
Inhba	4.89216e-185	0.602928	0.401	0.162	1.01967e-180	4
Hmga2	2.76514e-182	0.50277	0.999	0.948	5.76337e-178	4
Basp1	6.61313e-181	0.527884	1	0.931	1.37837e-176	4
Txn1	2.3103e-178	0.465407	1	0.995	4.81536e-174	4
Hsp90aa1	1.05686e-176	0.460552	1	0.995	2.20281e-172	4
Col1a1	5.63139e-176	0.553744	0.988	0.862	1.17375e-171	4
Thbs1	2.61514e-175	0.544507	0.931	0.747	5.45074e-171	4
Fkbp1a	5.82446e-175	0.544478	0.987	0.916	1.21399e-170	4
Ccn2	4.28716e-174	0.565212	0.864	0.664	8.93572e-170	4
Itgb1	8.40048e-173	0.459954	0.996	0.978	1.75091e-168	4
Anxa5	3.53866e-172	0.534539	0.992	0.887	7.37563e-168	4
AY036118	2.2629e-162	0.520991	0.952	0.785	4.71656e-158	4
Tuba1a	3.97431e-161	0.468283	0.998	0.941	8.28365e-157	4
Clic1	5.75718e-160	0.50946	0.987	0.929	1.19997e-155	4
Cfl1	1.13016e-159	0.375053	1	0.999	2.35559e-155	4
Timp1	2.98652e-156	0.650723	0.43	0.205	6.2248e-152	4
Myh9	1.97974e-155	0.507581	0.925	0.75	4.12637e-151	4
Ftl1	5.92299e-153	0.350602	1	1	1.23453e-148	4
Eif5a	3.78556e-152	0.405766	1	0.996	7.89025e-148	4
Ccng1	1.30552e-148	0.551904	0.379	0.168	2.7211e-144	4
Tpm4	9.45635e-142	0.447656	0.994	0.937	1.97099e-137	4
Igfbp7	4.31528e-140	0.385052	0.774	0.557	8.99433e-136	4
Gask1b	2.20248e-127	0.391901	0.294	0.113	4.59063e-123	4
Rps2	7.42418e-127	0.324224	1	1	1.54742e-122	4
Cnn2	4.38076e-125	0.427316	0.969	0.825	9.13082e-121	4
Arhgdib	7.23548e-124	0.517168	0.326	0.143	1.50809e-119	4
Dpysl3	6.68374e-121	0.561526	0.469	0.262	1.39309e-116	4
Lars2	3.54347e-110	0.27957	0.954	0.804	7.38566e-106	4
Ybx3	2.7592e-109	0.41881	0.943	0.845	5.75101e-105	4
Calm1	6.45288e-109	0.302591	1	0.996	1.34497e-104	4
Csrp1	8.36939e-109	0.492888	0.543	0.33	1.74443e-104	4
Akap12	9.83885e-108	0.53724	0.475	0.277	2.05071e-103	4
Cnn1	2.37436e-107	0.399294	0.511	0.285	4.94887e-103	4
Ahnak	3.591e-103	0.483365	0.898	0.779	7.48472e-99	4
Lmna	2.52305e-102	0.460185	0.785	0.667	5.25879e-98	4
Ptn	1.2708e-99	0.329946	0.987	0.864	2.64873e-95	4
Abracl	2.7786e-98	0.353691	0.991	0.907	5.79144e-94	4
Pfn1	7.12635e-97	0.295281	1	0.999	1.48534e-92	4
Rtn4	1.09621e-94	0.378157	0.969	0.896	2.28484e-90	4
Txnrd1	4.03473e-93	0.48415	0.818	0.745	8.4096e-89	4
Actn1	6.95726e-93	0.4001	0.856	0.761	1.4501e-88	4
Esd	5.50028e-90	0.415719	0.977	0.945	1.14642e-85	4
Nme2	5.71481e-90	0.258175	1	1	1.19114e-85	4
Phlda3	7.34864e-90	0.496976	0.432	0.261	1.53168e-85	4
Bax	8.53359e-90	0.350198	0.966	0.901	1.77866e-85	4
Prrx2	4.38684e-87	0.305552	0.9	0.741	9.14349e-83	4
Crabp1	2.89532e-86	0.634492	0.394	0.22	6.03472e-82	4
Cd63	7.53448e-84	0.311013	0.998	0.993	1.57041e-79	4
Rhoc	8.32854e-81	0.34552	0.977	0.903	1.73592e-76	4
Gpx1	8.49702e-80	0.347767	0.903	0.821	1.77103e-75	4
Rassf1	1.63359e-78	0.504019	0.377	0.23	3.4049e-74	4
Nes	6.27743e-77	0.285178	0.492	0.309	1.3084e-72	4
Cavin1	6.36085e-75	0.420561	0.433	0.275	1.32579e-70	4
Hspe1	1.10146e-73	0.275854	1	0.994	2.29578e-69	4
Arpc2	1.49506e-73	0.316956	0.995	0.97	3.11615e-69	4
Ptges3	5.55287e-71	0.273075	1	0.991	1.15739e-66	4
Ier3	8.63125e-68	0.346386	0.379	0.225	1.79901e-63	4
Arpc5	2.79818e-66	0.302133	0.893	0.814	5.83226e-62	4
Tubb6	1.36772e-64	0.397759	0.396	0.246	2.85075e-60	4
Cavin3	3.18776e-64	0.359193	0.424	0.271	6.64425e-60	4
Actr3	1.40485e-62	0.302638	0.94	0.863	2.92812e-58	4
Prdx6	1.51941e-62	0.322203	0.896	0.826	3.16691e-58	4
Psmd8	1.18585e-59	0.3035	0.977	0.931	2.47166e-55	4
Cstb	1.39469e-59	0.33853	0.829	0.781	2.90695e-55	4
Fermt2	4.40711e-59	0.30485	0.975	0.909	9.18574e-55	4
Fhl2	4.6418e-59	0.318785	0.314	0.18	9.6749e-55	4
Rrm2	6.16437e-55	0.321614	0.478	0.318	1.28484e-50	4
Nme1	5.15788e-53	0.262568	0.998	0.98	1.07506e-48	4
Cycs	3.92021e-49	0.266546	0.978	0.92	8.1709e-45	4
Fez2	6.81939e-49	0.421109	0.345	0.234	1.42137e-44	4
Ctsl	1.0721e-48	0.25656	0.943	0.876	2.23458e-44	4
Pdlim7	4.99344e-48	0.283734	0.785	0.717	1.04078e-43	4
Lrrfip1	8.82755e-48	0.356264	0.339	0.22	1.83993e-43	4
Prss23	2.34646e-47	0.378987	0.506	0.379	4.89073e-43	4
Gsto1	4.01047e-47	0.424928	0.547	0.475	8.35902e-43	4
Llph	9.45458e-47	0.265881	0.892	0.828	1.97062e-42	4
Pfdn1	2.47692e-43	0.259799	0.977	0.932	5.16264e-39	4
Kdelr2	9.65847e-43	0.255417	0.972	0.909	2.01312e-38	4
Txndc17	3.47811e-41	0.258231	0.958	0.91	7.24942e-37	4
Fhl1	1.16499e-40	0.285524	0.295	0.187	2.42819e-36	4
Capzb	1.809e-40	0.253608	0.885	0.849	3.77049e-36	4
Arpc4	3.89028e-40	0.281094	0.757	0.724	8.10851e-36	4
Myof	7.26778e-40	0.264259	0.294	0.183	1.51482e-35	4
Pa2g4	9.6883e-40	0.251539	0.931	0.883	2.01933e-35	4
Spata7	3.07073e-37	0.30753	0.353	0.25	6.40032e-33	4
Bex3	5.56844e-37	0.292905	0.995	0.987	1.16063e-32	4
Cnih4	3.96281e-36	0.261391	0.821	0.779	8.25968e-32	4
Denr	1.16711e-33	0.263468	0.967	0.94	2.4326e-29	4
Plp2	2.89372e-33	0.293933	0.411	0.314	6.03139e-29	4
Ilk	1.42553e-32	0.250678	0.76	0.725	2.97124e-28	4
Wdr1	2.00918e-31	0.327703	0.444	0.364	4.18774e-27	4
Glipr2	9.72546e-31	0.287967	0.503	0.42	2.02708e-26	4
Abcg2	7.45913e-30	0.270577	0.285	0.196	1.55471e-25	4
Odc1	9.74354e-30	0.253774	0.794	0.761	2.03085e-25	4
Emp1	3.98419e-28	0.319779	0.403	0.309	8.30424e-24	4
Klf6	7.79891e-27	0.284684	0.51	0.443	1.62553e-22	4
Loxl2	4.83664e-25	0.255674	0.4	0.321	1.0081e-20	4
Phlda1	6.84764e-25	0.302249	0.387	0.307	1.42725e-20	4
Pls3	1.8016e-24	0.314007	0.413	0.345	3.75507e-20	4
Slc38a4	4.02253e-23	0.277098	0.452	0.389	8.38417e-19	4
Cdc34	1.54853e-21	0.273675	0.613	0.613	3.2276e-17	4
Ly6e	3.90574e-21	0.25069	0.39	0.317	8.14074e-17	4
Gng11	1.5823e-20	0.259963	0.266	0.195	3.29798e-16	4
Mdm2	7.84692e-20	0.318076	0.331	0.274	1.63553e-15	4
Ddx39	2.47232e-18	0.292413	0.439	0.399	5.15305e-14	4
Spp1	0	2.89202	0.675	0.256	0	5
Acta2	0	2.49715	0.956	0.721	0	5
S100a6	0	2.49119	0.908	0.679	0	5
Tagln	0	2.37386	0.997	0.782	0	5
Hspb1	0	2.17708	0.666	0.219	0	5
Tagln2	0	2.05833	0.95	0.667	0	5
Igfbp7	0	1.91024	0.883	0.548	0	5
Tm4sf1	0	1.89465	0.633	0.207	0	5
Cnn1	0	1.86889	0.859	0.256	0	5
Tnfrsf12a	0	1.80012	0.838	0.253	0	5
Filip1l	0	1.74109	0.826	0.502	0	5
Hbegf	0	1.73286	0.529	0.115	0	5
Anxa1	0	1.69672	0.715	0.234	0	5
Vim	0	1.6767	1	0.932	0	5
Anxa3	0	1.60293	0.807	0.182	0	5
Tmsb4x	0	1.59424	1	0.979	0	5
Nupr1	0	1.57945	0.587	0.19	0	5
Csrp1	0	1.47769	0.895	0.301	0	5
S100a10	0	1.46814	0.944	0.746	0	5
Tpm1	0	1.45528	1	0.974	0	5
Ier3	0	1.41541	0.613	0.206	0	5
Myl9	0	1.39817	0.961	0.764	0	5
Msn	0	1.39026	0.914	0.599	0	5
Fst	0	1.35887	0.63	0.254	0	5
Basp1	0	1.31543	0.992	0.932	0	5
Sparc	0	1.3045	0.999	0.951	0	5
Krt19	0	1.29833	0.478	0.077	0	5
Akap12	0	1.24358	0.671	0.261	0	5
Pdlim1	0	1.20344	0.675	0.123	0	5
Cald1	0	1.19471	1	0.966	0	5
Fn1	0	1.18489	0.99	0.903	0	5
Inhba	0	1.17209	0.516	0.152	0	5
Loxl2	0	1.15882	0.782	0.289	0	5
Timp1	0	1.15817	0.645	0.188	0	5
Nes	0	1.14849	0.785	0.285	0	5
Tnc	0	1.10465	0.824	0.46	0	5
Cavin3	0	1.09994	0.778	0.242	0	5
S100a11	0	1.09897	1	0.949	0	5
Dpysl3	0	1.08738	0.687	0.244	0	5
Anxa5	0	1.08043	0.993	0.888	0	5
Anxa2	0	1.0657	0.952	0.809	0	5
2200002D01Rik	0	1.04344	0.475	0.07	0	5
Lgals1	0	1.0291	1	0.992	0	5
Col1a1	0	1.02697	0.986	0.862	0	5
Iqgap1	0	1.02685	0.836	0.511	0	5
Prss23	0	1.01915	0.747	0.359	0	5
Clic1	0	1.01856	0.981	0.929	0	5
Phlda3	0	1.01524	0.632	0.245	0	5
Mfge8	0	1.00734	0.749	0.259	0	5
Bmp4	0	1.00354	0.67	0.261	0	5
Myl6	0	1.00248	1	0.993	0	5
Ybx3	0	0.99981	0.951	0.845	0	5
Fhl1	0	0.997584	0.581	0.163	0	5
Glipr2	0	0.996233	0.898	0.387	0	5
Serpine1	0	0.983507	0.334	0.056	0	5
Itgb1	0	0.982986	0.999	0.978	0	5
Actg1	0	0.982329	1	0.998	0	5
Dstn	0	0.97843	0.999	0.968	0	5
Prrx2	0	0.973129	0.902	0.741	0	5
Myh9	0	0.971065	0.922	0.751	0	5
Gask1b	0	0.960056	0.549	0.092	0	5
Psmd8	0	0.959334	0.98	0.931	0	5
Abracl	0	0.958615	0.988	0.907	0	5
Myl12a	0	0.950486	0.998	0.962	0	5
Col8a1	0	0.950179	0.532	0.148	0	5
Lmna	0	0.948303	0.903	0.657	0	5
Tubb6	0	0.944927	0.698	0.221	0	5
Ly6a	0	0.94483	0.391	0.05	0	5
Vcl	0	0.919968	0.888	0.676	0	5
Tpm4	0	0.918213	0.994	0.937	0	5
Zyx	0	0.909673	0.8	0.316	0	5
Cnn2	0	0.908068	0.967	0.825	0	5
Ccn4	0	0.905603	0.614	0.141	0	5
Pdlim7	0	0.904231	0.921	0.706	0	5
Cav1	0	0.90304	0.394	0.061	0	5
Tuba1a	0	0.894484	0.98	0.943	0	5
Rhoc	0	0.894352	0.988	0.903	0	5
Gadd45b	0	0.886576	0.679	0.292	0	5
Plp2	0	0.878833	0.807	0.281	0	5
Tinagl1	0	0.864671	0.424	0.065	0	5
Slc38a4	0	0.864541	0.825	0.357	0	5
Fkbp1a	0	0.852971	0.985	0.916	0	5
Pdlim5	0	0.846069	0.699	0.227	0	5
Myof	0	0.840075	0.648	0.154	0	5
Rbpms	0	0.831509	0.721	0.221	0	5
Tpm2	0	0.828553	0.94	0.768	0	5
Hacd1	0	0.827995	0.845	0.417	0	5
Pmaip1	0	0.818015	0.328	0.069	0	5
Nrp1	0	0.797717	0.557	0.181	0	5
Arpc1b	0	0.788332	0.963	0.857	0	5
Unc5b	0	0.786951	0.635	0.172	0	5
Lrrfip1	0	0.78426	0.594	0.199	0	5
Pls3	0	0.781169	0.754	0.316	0	5
Ehd4	0	0.780491	0.608	0.143	0	5
Timp2	0	0.779021	0.955	0.817	0	5
Tgfb1i1	0	0.778405	0.732	0.232	0	5
Stmn4	0	0.774886	0.342	0.034	0	5
Adam19	0	0.754078	0.628	0.168	0	5
Gsn	0	0.750236	0.514	0.136	0	5
Ilk	0	0.749637	0.907	0.713	0	5
Arl4c	0	0.746041	0.539	0.157	0	5
Arpc2	0	0.738385	0.997	0.97	0	5
Fhl2	0	0.732186	0.558	0.159	0	5
Pawr	0	0.728291	0.576	0.138	0	5
Arpc5	0	0.711253	0.925	0.812	0	5
Actn4	0	0.710224	0.94	0.852	0	5
Gng12	0	0.705423	0.738	0.307	0	5
Fxyd5	0	0.703013	0.421	0.077	0	5
Gpx1	0	0.699572	0.924	0.819	0	5
Abcg2	0	0.686202	0.514	0.177	0	5
Cavin1	0	0.679521	0.714	0.251	0	5
Nxn	0	0.675778	0.686	0.264	0	5
Eif5a	0	0.671216	1	0.996	0	5
Nid1	0	0.666	0.599	0.169	0	5
Rras	0	0.665988	0.672	0.218	0	5
Actb	0	0.664592	1	0.999	0	5
Bdnf	0	0.653304	0.338	0.073	0	5
Serpinh1	0	0.650882	0.999	0.985	0	5
Loxl1	0	0.650123	0.589	0.165	0	5
Pfn1	0	0.649871	1	0.999	0	5
Flt1	0	0.648398	0.394	0.086	0	5
Wsb2	0	0.646246	0.653	0.188	0	5
Vasp	0	0.638441	0.684	0.246	0	5
Ppp1r14b	0	0.633494	0.999	0.98	0	5
Vgll3	0	0.630036	0.412	0.072	0	5
Baz1a	0	0.629732	0.597	0.214	0	5
Pxdc1	0	0.621781	0.457	0.107	0	5
Plaur	0	0.613703	0.283	0.032	0	5
Fkbp10	0	0.609826	0.773	0.335	0	5
Cap1	0	0.606635	0.767	0.318	0	5
Tmsb10	0	0.602848	1	1	0	5
Aig1	0	0.600636	0.579	0.192	0	5
Wdr1	0	0.597477	0.766	0.337	0	5
Prnp	0	0.596275	0.531	0.164	0	5
Cd44	0	0.595654	0.371	0.048	0	5
Me1	0	0.59274	0.642	0.247	0	5
Slc25a3	0	0.588409	1	0.997	0	5
Cdkn2b	0	0.582226	0.327	0.051	0	5
Ostf1	0	0.571011	0.583	0.195	0	5
Ppp1r14a	0	0.568438	0.409	0.108	0	5
Acot9	0	0.567019	0.56	0.162	0	5
Rps2	0	0.565261	1	1	0	5
Nuak1	0	0.562268	0.596	0.212	0	5
Flnc	0	0.557851	0.456	0.093	0	5
Stk17b	0	0.553879	0.447	0.126	0	5
Cfl1	0	0.544009	1	0.999	0	5
Gata3	0	0.54069	0.346	0.065	0	5
Ppp1r18	0	0.517156	0.506	0.132	0	5
Capg	0	0.51158	0.402	0.094	0	5
Ass1	0	0.506568	0.278	0.045	0	5
Hspg2	0	0.501135	0.564	0.181	0	5
Nme2	0	0.499892	1	1	0	5
Tnfaip1	0	0.493715	0.621	0.23	0	5
Tgfb1	0	0.492702	0.384	0.071	0	5
Vat1	0	0.485109	0.487	0.141	0	5
Pea15a	0	0.466635	0.488	0.15	0	5
Fads3	0	0.457098	0.377	0.066	0	5
Lmod1	0	0.455633	0.28	0.047	0	5
Gng5	0	0.453321	1	0.999	0	5
Schip1	0	0.44451	0.44	0.112	0	5
Ccdc68	0	0.444058	0.286	0.049	0	5
Olfm2	0	0.409292	0.295	0.058	0	5
Rcan2	0	0.401357	0.283	0.033	0	5
Morrbid	0	0.391383	0.27	0.027	0	5
Cd109	0	0.38939	0.264	0.045	0	5
Adamts18	0	0.388424	0.251	0.03	0	5
Dbndd2	0	0.360533	0.288	0.042	0	5
Fstl3	0	0.348776	0.291	0.044	0	5
Dusp3	0	0.324954	0.31	0.064	0	5
Tubb2b	3.05557e-307	0.674708	0.672	0.27	6.36872e-303	5
Cmtm7	3.33379e-307	0.623142	0.692	0.294	6.94862e-303	5
Col5a2	3.95067e-307	0.833857	0.956	0.824	8.23437e-303	5
Elovl1	3.94626e-306	0.442457	0.487	0.152	8.2252e-302	5
Qsox1	1.25028e-304	0.429036	0.451	0.133	2.60596e-300	5
Ddx39	1.98523e-303	0.748062	0.754	0.373	4.13782e-299	5
Samd4	4.15242e-303	0.593063	0.612	0.235	8.65489e-299	5
Myo1c	9.88471e-302	0.416334	0.419	0.118	2.06027e-297	5
Ehd1	3.84536e-300	0.540216	0.666	0.275	8.01489e-296	5
Slmap	2.14423e-299	0.605566	0.618	0.243	4.46921e-295	5
Tspan2	4.03815e-298	0.429136	0.368	0.093	8.41671e-294	5
Ltbp1	1.60596e-296	0.65805	0.743	0.34	3.3473e-292	5
Vmp1	5.50389e-296	0.588681	0.742	0.34	1.14718e-291	5
Ckap4	1.00266e-290	0.574836	0.992	0.948	2.08984e-286	5
Mmp23	1.74502e-290	0.328147	0.279	0.057	3.63715e-286	5
Rps27l	7.61266e-290	0.695578	1	0.996	1.58671e-285	5
Plec	5.007e-288	0.563536	0.606	0.235	1.04361e-283	5
Serf2	5.49691e-288	0.453682	1	1	1.14572e-283	5
Sat1	9.69175e-283	1.51941	0.607	0.26	2.02005e-278	5
Ehd2	1.27809e-282	0.303226	0.284	0.06	2.66393e-278	5
Rcan1	1.33105e-282	0.639676	0.379	0.108	2.77431e-278	5
Pmepa1	6.98516e-281	0.854498	0.901	0.793	1.45592e-276	5
Camk2d	4.01025e-280	0.554572	0.583	0.223	8.35857e-276	5
Ap1s1	5.67108e-280	0.534697	0.748	0.345	1.18202e-275	5
Actn1	6.55462e-279	0.809044	0.888	0.758	1.36618e-274	5
Gpc4	4.31641e-275	0.474142	0.476	0.156	8.99669e-271	5
Tspo	6.07224e-274	0.604271	0.467	0.159	1.26564e-269	5
Palld	1.7094e-271	0.678939	0.92	0.815	3.5629e-267	5
Sec61b	2.69587e-271	0.490766	0.999	0.991	5.61899e-267	5
Slit2	2.05878e-270	0.75489	0.558	0.214	4.29112e-266	5
S100a4	4.2793e-270	0.51332	0.313	0.075	8.91935e-266	5
Pla2g4a	7.79323e-270	0.451285	0.4	0.116	1.62434e-265	5
Aen	9.81779e-270	0.459547	0.491	0.169	2.04632e-265	5
Cnih4	1.29148e-269	0.644597	0.891	0.773	2.69184e-265	5
Cycs	1.75615e-269	0.544365	0.982	0.92	3.66035e-265	5
Rtn4	3.13573e-269	0.690472	0.957	0.898	6.5358e-265	5
Ak1	2.41982e-266	0.534827	0.56	0.212	5.04363e-262	5
Manf	2.57278e-264	0.696479	0.97	0.923	5.36244e-260	5
Gap43	1.06042e-260	0.985795	0.468	0.162	2.21023e-256	5
Krt18	5.94697e-260	1.66365	0.414	0.137	1.23953e-255	5
Atp6v0c	3.48043e-259	0.506096	0.985	0.952	7.25426e-255	5
Sacs	4.46958e-259	0.515625	0.417	0.133	9.31595e-255	5
Coro1c	6.1326e-259	0.417408	0.483	0.165	1.27822e-254	5
Calm1	2.17748e-258	0.438825	1	0.997	4.53853e-254	5
Ybx1	5.61516e-257	0.369757	1	1	1.17037e-252	5
Lpp	2.93716e-256	0.780599	0.873	0.744	6.12192e-252	5
Crim1	1.55994e-255	0.668295	0.58	0.244	3.25139e-251	5
Rassf1	1.44991e-254	0.910569	0.534	0.217	3.02206e-250	5
Dda1	3.40751e-254	0.479067	0.719	0.33	7.10228e-250	5
Fbn1	3.86786e-254	0.678817	0.754	0.41	8.06179e-250	5
Fermt2	1.86933e-253	0.636018	0.958	0.91	3.89624e-249	5
Nme1	1.9793e-252	0.515263	0.997	0.98	4.12546e-248	5
Cd63	3.79053e-252	0.508605	0.999	0.993	7.90061e-248	5
Wdfy1	2.40038e-248	0.500205	0.533	0.208	5.00311e-244	5
Ciao2b	9.59292e-248	0.509263	0.767	0.395	1.99945e-243	5
Txn1	1.74597e-247	0.506067	1	0.995	3.63912e-243	5
Cyba	1.39878e-246	0.648373	0.749	0.412	2.91547e-242	5
Rexo2	6.6205e-244	0.580223	0.861	0.631	1.37991e-239	5
Arhgdib	8.99433e-244	0.588673	0.415	0.136	1.87469e-239	5
Uqcrq	4.41397e-243	0.435358	0.999	0.99	9.20004e-239	5
Fez2	1.1228e-242	0.52108	0.543	0.217	2.34024e-238	5
Msx2	1.41274e-242	0.644563	0.457	0.161	2.94458e-238	5
Plpp1	2.86404e-242	0.489221	0.433	0.147	5.96952e-238	5
Tax1bp3	2.85037e-240	0.505276	0.732	0.357	5.94103e-236	5
Flna	3.54381e-240	0.599548	0.951	0.861	7.38635e-236	5
Mrps6	2.04248e-239	0.51123	0.642	0.288	4.25714e-235	5
Nradd	7.28234e-239	0.461789	0.551	0.22	1.51786e-234	5
Ftl1	2.035e-238	0.488679	1	1	4.24154e-234	5
Cyb5r3	2.14691e-238	0.547381	0.771	0.422	4.4748e-234	5
Clu	3.61198e-238	0.352839	0.275	0.065	7.52844e-234	5
Map1lc3a	1.28081e-237	0.557767	0.947	0.89	2.6696e-233	5
Tgfb3	1.69701e-237	0.610356	0.483	0.183	3.53709e-233	5
Actr3	1.05855e-236	0.560092	0.939	0.864	2.20633e-232	5
F2r	1.58024e-236	0.571686	0.503	0.194	3.29369e-232	5
Kdelr3	4.1739e-236	0.524524	0.701	0.328	8.69967e-232	5
Hras	1.57823e-235	0.553682	0.886	0.71	3.2895e-231	5
Fabp3	4.25686e-235	0.4589	0.318	0.086	8.87257e-231	5
Dgkh	4.89614e-235	0.390682	0.379	0.116	1.0205e-230	5
Twist2	1.12773e-233	0.469213	0.501	0.19	2.35052e-229	5
Ssr2	1.7656e-232	0.467233	0.995	0.962	3.68004e-228	5
Ralb	6.54381e-232	0.472185	0.656	0.295	1.36393e-227	5
Hs6st2	1.30595e-231	0.652604	0.752	0.415	2.72199e-227	5
Bok	1.4842e-231	0.401065	0.322	0.089	3.09352e-227	5
Actg2	1.65133e-231	0.74799	0.323	0.089	3.44187e-227	5
Tmed5	5.13343e-229	0.473091	0.659	0.302	1.06996e-224	5
Cebpb	6.75865e-229	0.499275	0.416	0.142	1.4087e-224	5
Ube2m	1.06754e-228	0.442601	0.987	0.955	2.22507e-224	5
Jup	3.63834e-227	0.293481	0.282	0.07	7.58339e-223	5
Ly6e	3.01687e-226	0.550846	0.648	0.296	6.28807e-222	5
Rnase4	8.06094e-226	0.360789	0.273	0.067	1.68014e-221	5
Tcim	9.95927e-226	0.557817	0.355	0.111	2.07581e-221	5
Tpbg	3.2564e-225	0.469537	0.596	0.256	6.78731e-221	5
Bax	5.2097e-225	0.713882	0.947	0.903	1.08586e-220	5
Gm49708	2.62434e-224	0.510132	0.358	0.111	5.46991e-220	5
Ets1	4.7031e-224	0.477796	0.409	0.139	9.80267e-220	5
Litaf	5.22801e-223	0.542581	0.515	0.21	1.08967e-218	5
Thbs1	6.78113e-222	1.23484	0.842	0.754	1.41339e-217	5
Gmppb	1.17892e-221	0.398811	0.469	0.174	2.45723e-217	5
Cryab	1.21073e-219	0.993581	0.269	0.067	2.52352e-215	5
Col12a1	6.56424e-219	0.733444	0.91	0.772	1.36819e-214	5
Ccng1	1.43926e-218	0.691643	0.435	0.164	2.99985e-214	5
Myadm	1.9828e-218	0.425551	0.528	0.211	4.13275e-214	5
Ctsl	1.81131e-217	0.764506	0.931	0.877	3.77532e-213	5
Ctsd	4.9566e-217	0.519357	0.66	0.316	1.0331e-212	5
Crip2	1.56308e-216	0.573482	0.371	0.121	3.25793e-212	5
Parva	3.55498e-216	0.521968	0.831	0.566	7.40965e-212	5
Gsto1	4.2034e-216	0.75651	0.753	0.458	8.76115e-212	5
Gnai2	4.34636e-216	0.432458	0.989	0.976	9.05911e-212	5
Cdo1	1.39842e-215	0.680088	0.549	0.243	2.91472e-211	5
Rnh1	5.74065e-214	0.46353	0.659	0.314	1.19652e-209	5
Reep5	4.68356e-212	0.475377	0.951	0.875	9.76194e-208	5
Kctd10	7.88619e-212	0.328946	0.427	0.149	1.64372e-207	5
Eif4ebp1	1.03173e-210	0.676893	0.911	0.807	2.15043e-206	5
Card19	3.70816e-209	0.424133	0.473	0.185	7.72892e-205	5
Uchl1	8.48121e-209	0.520841	0.662	0.315	1.76774e-204	5
Capzb	4.08993e-208	0.447089	0.935	0.845	8.52463e-204	5
Rpl41	6.52752e-208	0.267329	1	1	1.36053e-203	5
Ppia	1.89742e-207	0.293456	1	1	3.9548e-203	5
Lactb	5.65829e-207	0.388047	0.451	0.169	1.17936e-202	5
Rala	1.22168e-206	0.447932	0.945	0.882	2.54636e-202	5
Atp6v0e	2.42709e-206	0.553013	0.877	0.752	5.05879e-202	5
Txndc17	9.6007e-206	0.459981	0.958	0.91	2.00107e-201	5
Pdia6	1.52585e-205	0.475457	0.994	0.976	3.18033e-201	5
Ssr4	2.94197e-205	0.473346	0.988	0.962	6.13195e-201	5
Rsu1	4.94527e-205	0.478157	0.749	0.41	1.03074e-200	5
Arpc3	6.43356e-205	0.445864	0.951	0.888	1.34095e-200	5
Nexn	1.77787e-201	0.72984	0.662	0.344	3.70562e-197	5
Mrps18b	1.88657e-201	0.346505	0.528	0.215	3.93217e-197	5
Arhgdia	2.76917e-200	0.427004	0.935	0.863	5.77178e-196	5
Vamp5	3.10478e-200	0.272524	0.264	0.068	6.4713e-196	5
Cd248	4.99319e-200	0.379604	0.454	0.174	1.04073e-195	5
Coq10b	7.55632e-200	0.39858	0.573	0.251	1.57496e-195	5
Itga5	1.36319e-199	0.393503	0.402	0.144	2.8413e-195	5
Cdc34	2.69915e-199	0.574781	0.818	0.595	5.62583e-195	5
Klf7	1.70804e-197	0.417551	0.554	0.236	3.56006e-193	5
Crlf1	2.43986e-197	0.663866	0.587	0.283	5.0854e-193	5
Crip1	3.43506e-197	1.01885	0.68	0.402	7.15969e-193	5
Capn2	4.90551e-197	0.392397	0.53	0.224	1.02246e-192	5
Lamc1	5.22046e-197	0.368719	0.447	0.17	1.0881e-192	5
Rab5if	8.23087e-196	0.416492	0.936	0.86	1.71556e-191	5
Fstl1	3.59388e-195	0.558076	0.993	0.964	7.49073e-191	5
Nt5c	3.81824e-195	0.436917	0.608	0.284	7.95835e-191	5
Gm15867	2.45292e-194	0.33018	0.398	0.139	5.11263e-190	5
Cd9	3.22559e-194	0.677006	0.652	0.339	6.7231e-190	5
Pdia5	5.76124e-193	0.338471	0.489	0.194	1.20081e-188	5
Ncs1	8.09055e-193	0.323588	0.434	0.161	1.68631e-188	5
Adarb1	4.18749e-192	0.286484	0.277	0.077	8.72798e-188	5
Jak1	7.0961e-192	0.513271	0.797	0.512	1.47904e-187	5
Bag1	4.3603e-190	0.40732	0.971	0.931	9.08817e-186	5
Hsp90b1	9.17718e-190	0.450299	0.999	0.994	1.9128e-185	5
Arid5b	1.37036e-189	0.666769	0.886	0.804	2.85625e-185	5
Comt	3.22691e-189	0.435009	0.608	0.288	6.72586e-185	5
Timm17a	2.94546e-188	0.435354	0.916	0.831	6.13923e-184	5
Dad1	5.04572e-188	0.416563	0.995	0.968	1.05168e-183	5
Ccdc80	1.46577e-187	0.608729	0.518	0.233	3.05511e-183	5
Mtus2	1.51798e-187	0.423209	0.39	0.142	3.16393e-183	5
Tln1	2.56447e-187	0.514533	0.963	0.934	5.34512e-183	5
Lamp1	4.4857e-187	0.459356	0.934	0.879	9.34953e-183	5
Lrrc59	6.83083e-187	0.449845	0.915	0.828	1.42375e-182	5
Pcolce	5.23546e-186	0.513149	0.851	0.667	1.09123e-181	5
Pdcd6ip	5.7712e-186	0.406713	0.624	0.3	1.20289e-181	5
Arl8a	6.11063e-185	0.37376	0.511	0.219	1.27364e-180	5
Zdhhc12	3.63037e-184	0.334848	0.42	0.159	7.56677e-180	5
Col6a1	8.22347e-184	0.418252	0.447	0.178	1.71402e-179	5
Dok1	1.31836e-183	0.361748	0.398	0.146	2.74786e-179	5
Tmem123	3.58593e-182	0.308597	0.41	0.151	7.47415e-178	5
Maff	4.10689e-182	0.280592	0.267	0.075	8.56e-178	5
Ap1s2	1.39864e-181	0.449748	0.477	0.202	2.91518e-177	5
H2-K1	1.99135e-181	0.333328	0.347	0.118	4.15056e-177	5
St3gal5	2.47141e-181	0.375839	0.473	0.194	5.15116e-177	5
Kif5b	2.6909e-180	0.447196	0.973	0.944	5.60865e-176	5
Hsp90aa1	5.28634e-180	0.438002	0.998	0.996	1.10183e-175	5
Fblim1	6.26684e-180	0.389068	0.56	0.252	1.3062e-175	5
Rpl36al	3.85619e-179	0.312381	1	0.999	8.03746e-175	5
Tpd52	3.91995e-179	0.364786	0.418	0.16	8.17036e-175	5
Mmd	8.86212e-179	0.283057	0.35	0.118	1.84713e-174	5
Yrdc	1.68455e-178	0.36496	0.523	0.231	3.5111e-174	5
Mrpl20	3.75749e-178	0.398874	0.972	0.926	7.83173e-174	5
Pdcl3	5.05904e-178	0.467107	0.805	0.554	1.05446e-173	5
Eif6	2.72001e-177	0.471927	0.899	0.809	5.66932e-173	5
Shisa5	4.45376e-177	0.319742	0.42	0.161	9.28297e-173	5
Furin	1.9622e-176	0.371982	0.518	0.224	4.08981e-172	5
Cgnl1	1.51298e-175	0.3036	0.268	0.077	3.1535e-171	5
Arhgap29	2.29032e-175	0.481595	0.638	0.317	4.77372e-171	5
Fosl2	2.35633e-175	0.275576	0.294	0.089	4.9113e-171	5
Slc25a5	3.87841e-175	0.444007	0.978	0.935	8.08378e-171	5
Osbpl3	8.34744e-175	0.260911	0.279	0.082	1.73986e-170	5
Dlgap4	1.8422e-174	0.36614	0.598	0.283	3.8397e-170	5
Dapk3	2.0091e-174	0.41798	0.641	0.324	4.18756e-170	5
Ift43	6.81515e-174	0.390612	0.638	0.316	1.42048e-169	5
Lsp1	1.14255e-173	0.709663	0.789	0.601	2.38142e-169	5
Msrb3	2.99318e-173	0.374575	0.496	0.211	6.23868e-169	5
Ccdc86	4.10199e-173	0.377123	0.529	0.238	8.54978e-169	5
Dnajc3	1.46473e-172	0.477465	0.78	0.495	3.05293e-168	5
Sdc4	1.63189e-172	0.433264	0.571	0.268	3.40135e-168	5
Eif1a	8.59175e-172	0.540992	0.875	0.805	1.79078e-167	5
Slc6a6	1.46774e-171	0.472574	0.574	0.281	3.05921e-167	5
Ywhag	1.5256e-171	0.393451	0.655	0.331	3.17981e-167	5
Anxa6	1.80466e-171	0.403824	0.723	0.39	3.76145e-167	5
Creb3	6.20841e-171	0.327339	0.399	0.152	1.29402e-166	5
Itgav	8.49695e-171	0.382862	0.575	0.265	1.77102e-166	5
Nfil3	2.52955e-170	0.300007	0.325	0.109	5.27235e-166	5
Cox5a	3.86606e-170	0.356697	0.998	0.987	8.05804e-166	5
Dohh	6.8452e-170	0.336738	0.54	0.244	1.42674e-165	5
B2m	9.0847e-170	0.468116	0.853	0.709	1.89352e-165	5
Emp3	1.34582e-169	0.586713	0.894	0.853	2.80509e-165	5
Aif1l	1.39028e-169	0.347991	0.436	0.175	2.89776e-165	5
Bloc1s2	3.67614e-169	0.423993	0.641	0.326	7.66217e-165	5
Syt11	6.01645e-169	0.410481	0.451	0.189	1.25401e-164	5
Ifrd1	8.62353e-169	0.541811	0.668	0.368	1.7974e-164	5
Rspo3	1.00156e-168	0.847087	0.502	0.232	2.08756e-164	5
Mlf2	1.39398e-168	0.378411	0.942	0.876	2.90546e-164	5
Ubl4a	2.38094e-168	0.353844	0.599	0.285	4.9626e-164	5
Emp1	1.38494e-167	0.552361	0.592	0.294	2.88663e-163	5
Htra1	1.89033e-167	0.427491	0.341	0.12	3.94001e-163	5
Ak6	3.09853e-167	0.454374	0.741	0.446	6.45827e-163	5
Plod3	6.59875e-167	0.345449	0.535	0.242	1.37538e-162	5
Wrb	8.82533e-167	0.296175	0.351	0.125	1.83946e-162	5
Zswim6	1.08898e-166	0.339864	0.374	0.139	2.26975e-162	5
Ptpmt1	1.20074e-166	0.329597	0.495	0.215	2.5027e-162	5
Vps29	6.14155e-166	0.387901	0.893	0.762	1.28008e-161	5
Snhg15	6.1938e-166	0.321879	0.342	0.12	1.29097e-161	5
Fdx2	9.86894e-166	0.346655	0.574	0.272	2.05698e-161	5
Ier5	1.25778e-164	0.473619	0.565	0.28	2.62159e-160	5
Cdc42se1	2.23464e-164	0.341165	0.533	0.242	4.65766e-160	5
Col5a1	7.89593e-164	0.494726	0.786	0.536	1.64575e-159	5
Ufm1	2.21527e-163	0.400195	0.868	0.692	4.61729e-159	5
Ergic1	2.24992e-163	0.348402	0.615	0.301	4.6895e-159	5
Zfp593	5.8246e-163	0.362938	0.574	0.275	1.21402e-158	5
Rock2	1.07834e-162	0.666774	0.866	0.803	2.24758e-158	5
Ucp2	3.69131e-162	0.389603	0.493	0.216	7.69379e-158	5
Ctps	5.24443e-162	0.390674	0.58	0.279	1.0931e-157	5
Speg	1.06629e-161	0.265783	0.288	0.092	2.22248e-157	5
Creg1	2.37072e-161	0.588115	0.414	0.176	4.94129e-157	5
Lap3	4.48879e-161	0.372528	0.71	0.382	9.35599e-157	5
Ckb	7.82964e-161	0.572444	0.734	0.482	1.63193e-156	5
Bcar1	1.04573e-160	0.298785	0.387	0.148	2.17962e-156	5
Tmem160	1.74584e-160	0.403753	0.863	0.688	3.63885e-156	5
Serpinb6a	2.04246e-160	0.365839	0.577	0.277	4.25711e-156	5
Idh3a	2.31117e-160	0.351132	0.557	0.263	4.81718e-156	5
Degs1	5.00237e-160	0.352224	0.585	0.28	1.04264e-155	5
Mtap	3.40417e-159	0.443941	0.673	0.364	7.09531e-155	5
Sec11a	1.06743e-158	0.354741	0.974	0.922	2.22484e-154	5
Tmem120a	1.57506e-158	0.280931	0.373	0.14	3.28289e-154	5
Mgat2	1.89997e-158	0.37497	0.656	0.341	3.9601e-154	5
Ppp2cb	5.19382e-158	0.34868	0.578	0.279	1.08255e-153	5
Lox	6.32555e-158	0.457479	0.392	0.157	1.31843e-153	5
Cdkn1a	8.74496e-158	1.50212	0.424	0.201	1.82271e-153	5
Hs6st1	1.30323e-157	0.329703	0.416	0.168	2.71633e-153	5
Leprotl1	1.56753e-157	0.319055	0.551	0.256	3.2672e-153	5
Sac3d1	2.95298e-157	0.336092	0.465	0.202	6.1549e-153	5
Slc35b1	3.45321e-157	0.351095	0.645	0.327	7.19753e-153	5
Bbc3	3.50384e-157	0.279806	0.27	0.084	7.30305e-153	5
Lamb1	3.34869e-156	0.335839	0.461	0.198	6.97968e-152	5
Ube2f	5.35028e-154	0.341667	0.514	0.239	1.11516e-149	5
Saraf	1.07382e-153	0.352047	0.581	0.287	2.23817e-149	5
Arpc4	1.14725e-153	0.403753	0.868	0.714	2.39121e-149	5
Ddah1	2.15481e-153	0.51562	0.634	0.332	4.49126e-149	5
Cdk6	4.62995e-153	0.383898	0.443	0.19	9.65021e-149	5
Timm10	6.86633e-153	0.332972	0.525	0.246	1.43115e-148	5
Bag2	7.79181e-153	0.319729	0.455	0.196	1.62405e-148	5
Epb41l3	2.0137e-152	0.449031	0.59	0.304	4.19715e-148	5
Cd81	2.55294e-152	0.514054	0.966	0.947	5.32109e-148	5
Hprt	3.28864e-152	0.321294	0.468	0.205	6.85451e-148	5
Eif4e2	3.67879e-152	0.347993	0.959	0.905	7.6677e-148	5
Shisa4	4.22712e-152	0.276342	0.336	0.122	8.81059e-148	5
Ctsb	1.80833e-151	0.348505	0.647	0.334	3.76909e-147	5
Hdgf	6.07291e-150	0.4337	0.967	0.94	1.26578e-145	5
Cs	8.25524e-150	0.32582	0.615	0.309	1.72064e-145	5
Prkar2a	2.24779e-149	0.372924	0.55	0.269	4.68506e-145	5
Gnb2	4.21753e-149	0.358257	0.985	0.954	8.79059e-145	5
Creld2	2.7316e-148	0.396443	0.585	0.297	5.69348e-144	5
Ptpn1	1.09627e-147	0.358682	0.601	0.307	2.28495e-143	5
Tomm40	1.17822e-147	0.41554	0.786	0.553	2.45577e-143	5
Gm17501	4.55597e-147	0.287741	0.354	0.134	9.49601e-143	5
Mtch1	5.60629e-147	0.377201	0.983	0.964	1.16852e-142	5
Col4a2	6.97557e-147	0.450085	0.637	0.343	1.45392e-142	5
Rasl11a	9.50248e-147	0.417062	0.348	0.135	1.9806e-142	5
Cited2	2.42008e-146	0.845039	0.63	0.38	5.04418e-142	5
Tmem65	3.89973e-146	0.31675	0.482	0.219	8.1282e-142	5
Actr1b	1.29004e-145	0.300216	0.531	0.25	2.68882e-141	5
Edf1	1.46492e-145	0.35814	0.976	0.953	3.05334e-141	5
Ube2a	1.79183e-145	0.368796	0.746	0.447	3.73472e-141	5
Prdx6	1.88397e-145	0.591923	0.873	0.828	3.92676e-141	5
Ywhah	2.55418e-145	0.386761	0.947	0.897	5.32367e-141	5
Mapkapk2	4.06373e-145	0.32128	0.577	0.286	8.47004e-141	5
Tmed9	4.25284e-145	0.343766	0.996	0.971	8.8642e-141	5
Lhx9	4.44088e-145	0.418839	0.483	0.225	9.25613e-141	5
Mxra7	9.21158e-145	0.288002	0.37	0.145	1.91997e-140	5
Mtpn	1.32599e-144	0.438577	0.833	0.678	2.76377e-140	5
Id4	2.51994e-144	0.478306	0.539	0.267	5.2523e-140	5
Erp44	2.9258e-144	0.33329	0.628	0.326	6.09825e-140	5
Eif5	5.11741e-144	0.378434	0.986	0.98	1.06662e-139	5
Vdac2	6.11516e-144	0.352715	0.985	0.959	1.27458e-139	5
Lasp1	7.11027e-144	0.330444	0.566	0.279	1.48199e-139	5
Rab7	1.59973e-143	0.3389	0.68	0.366	3.33431e-139	5
Nans	6.64464e-143	0.357582	0.656	0.352	1.38494e-138	5
Ercc1	8.74924e-143	0.310142	0.493	0.228	1.8236e-138	5
P3h4	1.34742e-142	0.452419	0.808	0.647	2.80843e-138	5
Pdia3	1.8073e-142	0.348583	0.999	0.99	3.76695e-138	5
Ppp1ca	5.54843e-142	0.325427	0.983	0.956	1.15646e-137	5
Noct	9.29387e-142	0.263557	0.261	0.085	1.93712e-137	5
Bcat1	1.3411e-141	0.280359	0.42	0.177	2.79524e-137	5
Slc25a24	1.8492e-141	0.360596	0.576	0.293	3.85429e-137	5
Tspan6	2.40837e-141	0.388546	0.658	0.362	5.01976e-137	5
Gorasp2	3.12555e-141	0.317063	0.629	0.327	6.51457e-137	5
Mrps28	6.40923e-141	0.316497	0.658	0.341	1.33588e-136	5
Cebpd	2.48662e-140	0.330724	0.344	0.133	5.18285e-136	5
Cib1	3.51116e-140	0.26916	0.416	0.176	7.3183e-136	5
Kif5c	6.0622e-140	0.280824	0.443	0.193	1.26354e-135	5
Ppm1l	7.53718e-140	0.309605	0.418	0.18	1.57097e-135	5
Alg5	7.92001e-140	0.294368	0.532	0.254	1.65077e-135	5
Tex261	1.87207e-139	0.307563	0.575	0.286	3.90195e-135	5
Hipk2	3.1639e-139	0.403904	0.506	0.25	6.59451e-135	5
Atp6v0b	3.64772e-139	0.405865	0.876	0.763	7.60295e-135	5
Pdgfa	1.03071e-138	0.262889	0.257	0.082	2.1483e-134	5
Stk38l	1.3441e-138	0.291874	0.29	0.102	2.80152e-134	5
Prelid1	2.04521e-138	0.334651	0.961	0.909	4.26283e-134	5
Atf3	3.6755e-138	0.442562	0.28	0.097	7.66085e-134	5
Txndc5	4.09039e-138	0.376608	0.785	0.525	8.52561e-134	5
Med10	9.22064e-138	0.334519	0.655	0.353	1.92186e-133	5
Rab3ip	1.54466e-137	0.332154	0.403	0.173	3.21954e-133	5
Nip7	2.28916e-136	0.317169	0.641	0.339	4.7713e-132	5
Csrp2	6.58733e-136	0.727647	0.925	0.943	1.373e-131	5
Erp29	8.6069e-136	0.346527	0.971	0.941	1.79394e-131	5
Hand2	8.80428e-136	0.507829	0.582	0.306	1.83508e-131	5
Itpripl2	1.7292e-135	0.307328	0.4	0.171	3.60418e-131	5
Cast	1.81251e-135	0.331385	0.535	0.263	3.77781e-131	5
Pmm1	1.29085e-134	0.375901	0.383	0.164	2.69051e-130	5
Pdrg1	1.85826e-134	0.375984	0.524	0.261	3.87317e-130	5
Yif1a	5.52239e-134	0.334136	0.591	0.307	1.15103e-129	5
Pak1ip1	5.62468e-134	0.341226	0.665	0.362	1.17235e-129	5
Fbxo17	6.59773e-134	0.266241	0.38	0.157	1.37516e-129	5
Ctsz	7.47941e-134	0.349204	0.65	0.357	1.55893e-129	5
Derl1	1.0985e-133	0.284755	0.514	0.246	2.28961e-129	5
Mdh2	1.29408e-133	0.349665	0.949	0.927	2.69724e-129	5
Pno1	2.47094e-133	0.304506	0.575	0.291	5.15018e-129	5
Emc4	3.7521e-133	0.293993	0.563	0.283	7.82051e-129	5
Psmb5	6.0664e-133	0.308604	0.992	0.978	1.26442e-128	5
Sqstm1	9.68777e-133	0.337662	0.551	0.278	2.01922e-128	5
Lims1	2.13855e-132	0.345154	0.628	0.339	4.45738e-128	5
Tubb2a	2.66639e-132	0.293147	0.401	0.171	5.55755e-128	5
Cst3	3.55033e-132	0.723337	0.964	0.956	7.39996e-128	5
Gpx4	6.74488e-132	0.343768	0.991	0.987	1.40583e-127	5
Plin2	9.79011e-132	0.391674	0.437	0.205	2.04055e-127	5
Ifngr2	2.38665e-131	0.335013	0.509	0.247	4.9745e-127	5
Btg2	4.82614e-130	0.476846	0.501	0.251	1.00591e-125	5
Cdr2	7.14363e-130	0.252216	0.355	0.143	1.48895e-125	5
Tmem183a	9.129e-130	0.282432	0.531	0.261	1.90276e-125	5
Wls	1.50183e-129	0.423124	0.901	0.843	3.13026e-125	5
Yif1b	3.52588e-129	0.386173	0.803	0.599	7.34899e-125	5
Wdr18	4.59923e-129	0.306097	0.59	0.307	9.58617e-125	5
Zbtb38	1.39732e-128	0.254128	0.311	0.118	2.91243e-124	5
Wwtr1	4.00896e-128	0.380781	0.659	0.376	8.35588e-124	5
Cdc42	1.00937e-127	0.269112	0.999	0.993	2.10382e-123	5
Camk2g	1.09914e-127	0.2698	0.43	0.193	2.29093e-123	5
2310022B05Rik	1.9466e-127	0.281208	0.445	0.205	4.0573e-123	5
Bin1	3.90409e-127	0.286003	0.621	0.327	8.13729e-123	5
Tpm3	7.59841e-127	0.327098	0.996	0.979	1.58374e-122	5
Map1b	1.25594e-126	0.62008	0.597	0.329	2.61775e-122	5
Acot7	1.6676e-126	0.263161	0.348	0.142	3.47577e-122	5
Praf2	1.78908e-126	0.306334	0.621	0.331	3.72899e-122	5
Gm45716	1.93298e-126	0.302641	0.389	0.169	4.0289e-122	5
Clta	2.88183e-126	0.304371	0.997	0.991	6.0066e-122	5
Kcnk1	3.90563e-126	0.349097	0.364	0.155	8.14051e-122	5
Mrps10	9.67326e-126	0.285273	0.614	0.321	2.0162e-121	5
Rhoq	1.543e-125	0.357405	0.6	0.326	3.21608e-121	5
Gng11	1.65081e-125	0.606003	0.401	0.184	3.44078e-121	5
Timm23	1.76145e-125	0.318473	0.967	0.919	3.67139e-121	5
Ifitm3	2.30625e-125	0.659865	0.721	0.511	4.80693e-121	5
Ndfip1	4.93429e-125	0.370182	0.885	0.792	1.02845e-120	5
Kpna4	5.45284e-125	0.38007	0.651	0.375	1.13654e-120	5
Dctn3	8.89111e-125	0.361699	0.805	0.605	1.85317e-120	5
Sigmar1	9.78747e-125	0.307607	0.586	0.31	2.04e-120	5
Snx18	1.25646e-124	0.377909	0.557	0.295	2.61885e-120	5
Tnfaip6	1.00356e-123	0.485188	0.319	0.129	2.09172e-119	5
Tns1	2.0715e-123	0.273523	0.419	0.189	4.31763e-119	5
Tram1	2.8563e-123	0.293605	0.675	0.367	5.95338e-119	5
Aebp1	6.10319e-123	0.40187	0.63	0.353	1.27209e-118	5
Nectin2	6.55251e-123	0.323649	0.439	0.208	1.36574e-118	5
Trappc6b	7.47369e-123	0.282298	0.571	0.296	1.55774e-118	5
Golt1b	1.40361e-122	0.297831	0.654	0.352	2.92554e-118	5
Usp39	1.92629e-122	0.262225	0.464	0.219	4.01497e-118	5
4931406P16Rik	3.06548e-122	0.3298	0.528	0.272	6.38938e-118	5
Eef1e1	6.86062e-122	0.305761	0.524	0.267	1.42996e-117	5
Tmed10	7.55591e-122	0.291847	0.992	0.97	1.57488e-117	5
Hivep2	9.07167e-122	0.28212	0.364	0.154	1.89081e-117	5
Cttn	9.2024e-122	0.357826	0.685	0.405	1.91806e-117	5
Cdh3	1.11108e-121	0.256793	0.342	0.139	2.31582e-117	5
Specc1	1.80092e-121	0.330657	0.439	0.208	3.75366e-117	5
Txnrd1	2.21376e-121	0.709098	0.822	0.745	4.61415e-117	5
Ppa1	2.39298e-121	0.373034	0.915	0.87	4.98768e-117	5
4921524J17Rik	3.33315e-121	0.374524	0.637	0.359	6.94728e-117	5
Slc25a4	8.29277e-121	0.260958	1	0.999	1.72846e-116	5
Mgst3	1.18328e-119	0.431813	0.353	0.154	2.46631e-115	5
Dnajc25	1.25159e-119	0.291062	0.563	0.291	2.60869e-115	5
Adrm1	1.5351e-119	0.302477	0.599	0.325	3.19961e-115	5
Eloc	2.49491e-119	0.329252	0.959	0.938	5.20015e-115	5
Ciapin1	7.36475e-119	0.35583	0.705	0.449	1.53504e-114	5
Kctd5	4.33904e-118	0.267344	0.409	0.187	9.04387e-114	5
Rai14	9.96189e-118	0.365831	0.65	0.375	2.07636e-113	5
Jund	1.02135e-117	0.384646	0.973	0.955	2.1288e-113	5
Mien1	1.05092e-117	0.257666	0.417	0.191	2.19044e-113	5
H2afj	4.80424e-117	0.421697	0.909	0.88	1.00135e-112	5
Psmd3	5.38359e-117	0.29404	0.652	0.362	1.1221e-112	5
Fbln5	8.37392e-117	0.387712	0.475	0.237	1.74538e-112	5
Efemp2	9.80123e-117	0.317896	0.638	0.359	2.04287e-112	5
Fkbp11	2.23407e-116	0.316833	0.529	0.271	4.65647e-112	5
Mthfd2	4.02096e-116	0.414536	0.608	0.346	8.38089e-112	5
Cfl2	4.12724e-116	0.360826	0.883	0.806	8.60241e-112	5
Yaf2	5.55175e-116	0.313974	0.678	0.396	1.15715e-111	5
Col6a2	7.37393e-116	0.262497	0.321	0.131	1.53695e-111	5
Xbp1	8.29607e-116	0.322922	0.579	0.313	1.72915e-111	5
Calr	1.57397e-115	0.324712	0.996	0.985	3.28064e-111	5
Rab21	2.47278e-115	0.285729	0.585	0.315	5.15402e-111	5
Ethe1	3.42299e-115	0.297115	0.491	0.25	7.13453e-111	5
Rras2	4.68652e-115	0.284774	0.35	0.151	9.76811e-111	5
Tbc1d1	9.19903e-115	0.271319	0.449	0.216	1.91735e-110	5
Eif3c	1.85268e-114	0.304107	0.997	0.994	3.86153e-110	5
Jtb	2.10109e-114	0.283615	0.548	0.288	4.3793e-110	5
Txnl4a	3.32514e-114	0.335788	0.887	0.818	6.9306e-110	5
Arl6ip5	3.80727e-114	0.257061	0.497	0.247	7.93549e-110	5
Selenof	4.03862e-114	0.281926	0.994	0.975	8.4177e-110	5
Fscn1	7.28438e-114	0.376613	0.871	0.785	1.51828e-109	5
Cadm1	8.14088e-114	0.30872	0.401	0.183	1.6968e-109	5
Lrrfip2	9.12353e-114	0.28401	0.521	0.27	1.90162e-109	5
[truncated: 5,428 more rows]

## Sheet: B. Day 7
Supplemental Table 2B: List of the differentially expressed genes for Day 7 integrated analysis (positive only).
gene	p_val	avg_log2FC	pct.1	pct.2	p_val_adj	cluster
Snorc	0	2.53715	0.946	0.607	0	0
Mia	0	1.92496	0.988	0.753	0	0
Matn1	0	1.82117	0.959	0.702	0	0
Col9a3	0	1.734	1	0.8	0	0
Cnmd	0	1.6718	0.926	0.612	0	0
S100b	0	1.60848	0.865	0.171	0	0
Epyc	0	1.53404	0.561	0.13	0	0
Cdkn1c	0	1.5293	0.998	0.895	0	0
Lgals3	0	1.52366	0.882	0.536	0	0
Scrg1	0	1.50699	0.706	0.117	0	0
Dlk1	0	1.43975	0.957	0.763	0	0
Lbhd2	0	1.3506	0.742	0.165	0	0
2410006H16Rik	0	1.30061	0.983	0.911	0	0
Dcn	0	1.2578	0.61	0.176	0	0
Comp	0	1.18855	0.895	0.65	0	0
Higd1a	0	1.16013	0.991	0.943	0	0
Tubb2a	0	1.13235	0.726	0.234	0	0
Col9a2	0	1.12381	0.998	0.799	0	0
Fibin	0	1.11105	0.949	0.667	0	0
Gas5	0	1.06383	1	0.996	0	0
Hapln1	0	1.04461	0.997	0.778	0	0
Matn3	0	1.02734	0.721	0.201	0	0
Eif4ebp1	0	1.00761	0.96	0.817	0	0
Bnip3	0	1.00499	0.896	0.613	0	0
Ucma	0	0.986716	0.35	0.071	0	0
G0s2	0	0.937939	0.546	0.14	0	0
Pgk1	0	0.936257	0.978	0.919	0	0
Fam162a	0	0.89676	0.957	0.839	0	0
Tbrg1	0	0.881051	0.993	0.925	0	0
Snhg18	0	0.880675	0.979	0.794	0	0
Pdrg1	0	0.878489	0.865	0.457	0	0
Gapdh	0	0.8768	1	0.978	0	0
Sec61b	0	0.876092	0.999	0.955	0	0
Rflna	0	0.868029	0.69	0.205	0	0
Ncmap	0	0.867883	0.698	0.098	0	0
C1qtnf3	0	0.866821	0.38	0.074	0	0
Col9a1	0	0.863094	1	0.827	0	0
Acan	0	0.86227	0.995	0.776	0	0
Rps8	0	0.859786	1	1	0	0
Cytl1	0	0.859254	0.445	0.171	0	0
Pcolce2	0	0.85268	0.831	0.532	0	0
Rpl41	0	0.850601	1	1	0	0
Psph	0	0.846157	0.656	0.182	0	0
Gale	0	0.840927	0.691	0.157	0	0
Papss2	0	0.838302	0.816	0.283	0	0
Susd5	0	0.830408	0.835	0.261	0	0
Col2a1	0	0.827294	1	0.937	0	0
Krtcap2	0	0.824721	0.999	0.963	0	0
Ssr4	0	0.818119	0.998	0.952	0	0
Rpl32	0	0.815507	1	0.999	0	0
Rtraf	0	0.811493	0.993	0.866	0	0
Gng5	0	0.80052	1	0.964	0	0
Ss18l2	0	0.800283	0.81	0.417	0	0
Plagl1	0	0.793529	0.98	0.787	0	0
Scin	0	0.788879	0.585	0.084	0	0
Snhg12	0	0.778986	0.812	0.635	0	0
Tpi1	0	0.772704	0.98	0.898	0	0
2310039H08Rik	0	0.763232	0.772	0.236	0	0
Steap1	0	0.761921	0.539	0.089	0	0
Rpl37	0	0.761026	1	0.999	0	0
Ostn	0	0.757841	0.428	0.097	0	0
C430049B03Rik	0	0.750796	0.833	0.639	0	0
Ssr2	0	0.747701	0.994	0.921	0	0
Plod2	0	0.746553	0.935	0.735	0	0
Ost4	0	0.743235	0.969	0.828	0	0
Eno1	0	0.74272	0.974	0.869	0	0
Tmem258	0	0.742559	0.987	0.886	0	0
Rps5	0	0.742214	1	0.998	0	0
Rps18	0	0.741592	1	0.989	0	0
Csgalnact1	0	0.740899	0.74	0.196	0	0
Atp5g1	0	0.734656	0.995	0.935	0	0
Gm10076	0	0.733018	1	0.984	0	0
Mif	0	0.730387	0.996	0.974	0	0
Vkorc1	0	0.730345	0.967	0.817	0	0
Col11a2	0	0.729218	0.996	0.741	0	0
Rplp1	0	0.728517	1	1	0	0
Tpt1	0	0.727231	1	1	0	0
Rps24	0	0.722749	1	1	0	0
Rps28	0	0.721435	1	0.999	0	0
Rpl10	0	0.716377	1	0.985	0	0
Sra1	0	0.714466	0.947	0.739	0	0
Rps14	0	0.713034	1	0.999	0	0
Rps27a	0	0.712619	1	0.999	0	0
1810058I24Rik	0	0.70418	0.975	0.837	0	0
Rps27	0	0.702982	1	0.994	0	0
Cmtm5	0	0.70255	0.497	0.073	0	0
Rpl30	0	0.701469	1	0.996	0	0
Sec61g	0	0.700984	1	0.985	0	0
Omd	0	0.699204	0.423	0.161	0	0
Pla2g12a	0	0.698534	0.574	0.166	0	0
Rpl35a	0	0.697547	1	0.997	0	0
Rps20	0	0.697439	1	1	0	0
Phyh	0	0.696626	0.575	0.153	0	0
Ostc	0	0.696504	0.994	0.922	0	0
Rps15a	0	0.693466	1	0.999	0	0
Rpl39	0	0.691723	1	0.999	0	0
Hspe1	0	0.689721	0.998	0.953	0	0
Thyn1	0	0.688736	0.732	0.27	0	0
Smpd3	0	0.683518	0.415	0.085	0	0
Ier3ip1	0	0.678973	0.984	0.854	0	0
Cnpy2	0	0.674441	0.982	0.855	0	0
Fgfr3	0	0.67434	0.771	0.256	0	0
Rpl15	0	0.671538	1	0.998	0	0
Cox4i2	0	0.669689	0.632	0.341	0	0
Rps7	0	0.669	1	0.997	0	0
Rpl34	0	0.66899	1	0.999	0	0
Cd24a	0	0.668868	0.74	0.449	0	0
Rpl17	0	0.66781	1	0.995	0	0
Eef1b2	0	0.666775	1	0.996	0	0
Fbln7	0	0.666764	0.555	0.126	0	0
Gm10260	0	0.666615	0.997	0.921	0	0
Chad	0	0.666184	0.519	0.103	0	0
Micos13	0	0.665865	0.977	0.861	0	0
Pth1r	0	0.662741	0.704	0.248	0	0
Snhg8	0	0.65747	0.946	0.779	0	0
Rps2	0	0.657273	1	0.986	0	0
Tomm7	0	0.652659	0.984	0.835	0	0
Uba52	0	0.652042	1	0.971	0	0
Rps26	0	0.651844	1	0.998	0	0
Uqcrq	0	0.647966	0.994	0.934	0	0
Stk26	0	0.647227	0.712	0.24	0	0
Rps29	0	0.646144	1	0.999	0	0
Cdsn	0	0.64584	0.337	0.071	0	0
Rps3a1	0	0.64477	1	0.998	0	0
Chadl	0	0.644053	0.576	0.124	0	0
Rpl18	0	0.642571	1	0.998	0	0
Bag1	0	0.641393	0.901	0.78	0	0
Slc16a3	0	0.637855	0.679	0.267	0	0
Rpl9	0	0.637428	1	0.991	0	0
Fau	0	0.637082	1	0.999	0	0
Rpl38	0	0.636981	1	1	0	0
Mtln	0	0.636728	0.706	0.234	0	0
P4ha2	0	0.636278	0.84	0.642	0	0
Rpl13	0	0.636021	1	1	0	0
Tmed1	0	0.633554	0.768	0.317	0	0
Asns	0	0.631118	0.879	0.671	0	0
Rps23	0	0.630652	1	0.999	0	0
Rpl28	0	0.626138	1	0.999	0	0
Trappc6a	0	0.626104	0.714	0.247	0	0
Phf10	0	0.62462	0.846	0.628	0	0
Rps3	0	0.622875	1	0.995	0	0
Bsg	0	0.621181	1	0.985	0	0
Rps4x	0	0.620847	1	0.995	0	0
Rps10	0	0.619647	1	0.999	0	0
Rpl35	0	0.616595	1	0.99	0	0
Prorsd1	0	0.614434	0.699	0.238	0	0
Hspb11	0	0.610809	0.85	0.521	0	0
Rps21	0	0.610739	1	0.999	0	0
Rps19	0	0.608145	1	0.999	0	0
Rpl22l1	0	0.607635	0.999	0.981	0	0
Rplp0	0	0.606859	1	0.999	0	0
Rps12	0	0.605927	1	1	0	0
Rpl36a	0	0.601145	1	0.99	0	0
Rpl18a	0	0.599679	1	0.999	0	0
Rps13	0	0.598389	1	0.996	0	0
Selenos	0	0.597721	0.977	0.878	0	0
Ero1l	0	0.596288	0.659	0.25	0	0
Rpl27a	0	0.595227	1	0.998	0	0
Pycr1	0	0.59508	0.637	0.186	0	0
Rpl23	0	0.593449	1	1	0	0
Zfp385b	0	0.592276	0.448	0.07	0	0
Cpe	0	0.589986	0.926	0.765	0	0
Pdcd4	0	0.589293	0.714	0.307	0	0
Ninj1	0	0.588767	0.633	0.224	0	0
Rpl26	0	0.587773	1	0.997	0	0
Maged2	0	0.58677	0.945	0.792	0	0
Rpl36al	0	0.584892	1	0.978	0	0
Pak3	0	0.584364	0.593	0.188	0	0
Timm10b	0	0.582671	0.969	0.821	0	0
Srp19	0	0.580522	0.948	0.786	0	0
Rps16	0	0.574816	1	0.998	0	0
Fgfrl1	0	0.574608	0.78	0.303	0	0
Panx3	0	0.574528	0.419	0.118	0	0
Rack1	0	0.573566	1	0.997	0	0
Sf3b5	0	0.572643	0.937	0.798	0	0
Pam16	0	0.571099	0.702	0.26	0	0
Nme2	0	0.570382	1	0.985	0	0
Psmg4	0	0.569569	0.69	0.246	0	0
Ift20	0	0.566377	0.952	0.812	0	0
Rpl10a	0	0.565188	1	0.997	0	0
Rpl19	0	0.565156	1	0.998	0	0
Rps11	0	0.562509	1	0.998	0	0
Eif1	0	0.56085	1	0.994	0	0
Rpl14	0	0.557674	1	0.996	0	0
Rpl22	0	0.556407	1	0.991	0	0
Rpl29	0	0.555633	0.995	0.902	0	0
Rpl11	0	0.554697	1	0.997	0	0
Pgm1	0	0.554026	0.592	0.186	0	0
Ldha	0	0.554015	0.995	0.984	0	0
Avpi1	0	0.553601	0.582	0.221	0	0
Dad1	0	0.553322	0.996	0.95	0	0
Chst11	0	0.552464	0.575	0.146	0	0
Ddit3	0	0.550449	0.483	0.191	0	0
Pantr1	0	0.54865	0.377	0.042	0	0
Rps6	0	0.547395	1	0.994	0	0
Srm	0	0.546076	0.811	0.598	0	0
Rpl21	0	0.54299	1	0.994	0	0
Islr	0	0.542898	0.909	0.663	0	0
Cops9	0	0.541757	0.953	0.777	0	0
Rps17	0	0.541566	1	0.994	0	0
Sox9	0	0.541445	0.943	0.756	0	0
Bola1	0	0.539129	0.664	0.241	0	0
Adm2	0	0.53874	0.46	0.094	0	0
Rplp2	0	0.538695	1	0.996	0	0
Rpl7	0	0.537855	1	0.995	0	0
Ndufa7	0	0.536223	0.99	0.885	0	0
Rps25	0	0.533729	1	0.995	0	0
Cox7a2	0	0.530931	0.998	0.924	0	0
Mdfi	0	0.530416	0.55	0.137	0	0
Ltv1	0	0.527715	0.603	0.213	0	0
Park7	0	0.526959	0.974	0.84	0	0
Me1	0	0.5259	0.683	0.272	0	0
Rpl36	0	0.525768	1	0.998	0	0
Pgam1	0	0.525652	0.975	0.91	0	0
Btf3	0	0.524478	1	0.96	0	0
Pfkl	0	0.523195	0.746	0.314	0	0
Tmem97	0	0.522767	0.629	0.251	0	0
Eid1	0	0.521456	0.963	0.849	0	0
Prxl2c	0	0.52044	0.616	0.214	0	0
Bet1	0	0.517078	0.691	0.263	0	0
Ppp1r1b	0	0.515784	0.41	0.06	0	0
Herpud1	0	0.51489	0.734	0.425	0	0
Rab28	0	0.514217	0.631	0.224	0	0
Rps27l	0	0.513972	0.999	0.939	0	0
Ndufa6	0	0.513294	0.972	0.835	0	0
Dhx58os	0	0.512952	0.346	0.043	0	0
Hint3	0	0.510076	0.574	0.172	0	0
Cox7a2l	0	0.509645	0.973	0.852	0	0
Mrps28	0	0.509208	0.678	0.263	0	0
P4ha1	0	0.508721	0.972	0.866	0	0
Ppib	0	0.506495	1	0.981	0	0
Ugdh	0	0.506214	0.674	0.287	0	0
Chac1	0	0.503732	0.473	0.132	0	0
Rcn1	0	0.501165	0.978	0.874	0	0
Ebna1bp2	0	0.500807	0.701	0.303	0	0
Ndn	0	0.500167	0.658	0.294	0	0
Ndufv3	0	0.499142	0.936	0.772	0	0
Rpl12	0	0.498431	1	0.998	0	0
Jmjd6	0	0.49823	0.626	0.246	0	0
Hint1	0	0.497895	0.998	0.958	0	0
Tvp23b	0	0.495185	0.662	0.245	0	0
Btg3	0	0.494322	0.682	0.272	0	0
Pim3	0	0.493279	0.481	0.154	0	0
Ubb	0	0.493223	0.999	0.972	0	0
Hax1	0	0.492286	0.622	0.243	0	0
Emc6	0	0.490399	0.714	0.3	0	0
Kdelr3	0	0.490095	0.857	0.68	0	0
Rpsa	0	0.489622	1	1	0	0
Trib3	0	0.488979	0.529	0.175	0	0
Efcab1	0	0.484323	0.396	0.049	0	0
Pafah1b3	0	0.483915	0.645	0.266	0	0
Atp5e	0	0.481826	0.999	0.95	0	0
Tent5a	0	0.48095	0.571	0.249	0	0
Tmed3	0	0.480663	0.923	0.759	0	0
Rpl13a	0	0.479759	1	1	0	0
Ndufb9	0	0.478551	0.992	0.896	0	0
Naa38	0	0.478291	0.833	0.583	0	0
Trim47	0	0.476785	0.501	0.152	0	0
Sfr1	0	0.475914	0.995	0.959	0	0
Epb41l4aos	0	0.473165	0.61	0.233	0	0
Slc26a2	0	0.472973	0.629	0.236	0	0
Ccdc58	0	0.471961	0.581	0.194	0	0
Slirp	0	0.471777	0.93	0.751	0	0
Camk1	0	0.471641	0.638	0.294	0	0
Ndufa2	0	0.471615	1	0.939	0	0
Chchd7	0	0.471263	0.8	0.513	0	0
Rpl37a	0	0.471015	1	0.998	0	0
2310009A05Rik	0	0.470567	0.606	0.218	0	0
Ndufs5	0	0.469024	0.982	0.887	0	0
Eef1a1	0	0.468093	1	1	0	0
Grhpr	0	0.467638	0.592	0.222	0	0
Il17d	0	0.46757	0.44	0.108	0	0
Prxl2b	0	0.467037	0.424	0.112	0	0
Eef1g	0	0.466217	1	0.99	0	0
Rpl6	0	0.466207	1	0.999	0	0
Gm11361	0	0.465722	0.899	0.692	0	0
Calml4	0	0.464967	0.5	0.185	0	0
Atp5g2	0	0.464787	0.998	0.94	0	0
Ubl4a	0	0.464465	0.608	0.237	0	0
Frzb	0	0.463974	0.551	0.189	0	0
Nog	0	0.463262	0.435	0.15	0	0
Metrn	0	0.461684	0.464	0.138	0	0
Cpne8	0	0.461359	0.522	0.154	0	0
Gnb4	0	0.45909	0.567	0.24	0	0
Rpl24	0	0.458804	1	0.998	0	0
Cdk2ap1	0	0.458303	0.642	0.26	0	0
Cth	0	0.45826	0.344	0.068	0	0
Ddt	0	0.457726	0.645	0.26	0	0
Ahi1	0	0.456468	0.581	0.231	0	0
Slc35a2	0	0.456372	0.592	0.221	0	0
Dhrs7	0	0.455538	0.56	0.207	0	0
Sod2	0	0.455254	0.651	0.285	0	0
Soat1	0	0.454495	0.512	0.199	0	0
Smim11	0	0.453932	0.674	0.281	0	0
Flywch2	0	0.4532	0.506	0.159	0	0
Serf2	0	0.452633	1	0.993	0	0
Zfp637	0	0.452013	0.646	0.272	0	0
Bola3	0	0.451666	0.668	0.276	0	0
Gm5617	0	0.44959	0.473	0.13	0	0
Smim4	0	0.448018	0.578	0.22	0	0
Nme1	0	0.447517	0.943	0.831	0	0
S100a1	0	0.447409	0.446	0.129	0	0
Pebp1	0	0.445655	0.991	0.912	0	0
Borcs8	0	0.445045	0.56	0.2	0	0
Gpr180	0	0.443922	0.617	0.238	0	0
Swi5	0	0.443677	0.973	0.89	0	0
Ccdc115	0	0.441841	0.51	0.152	0	0
Eif1ad	0	0.440522	0.481	0.18	0	0
Uqcr11	0	0.439831	0.987	0.901	0	0
Ndufb10	0	0.43972	0.93	0.768	0	0
Enho	0	0.438271	0.347	0.047	0	0
Pir	0	0.437753	0.361	0.065	0	0
Uqcr10	0	0.436343	0.99	0.894	0	0
Ciapin1	0	0.436061	0.559	0.238	0	0
Mien1	0	0.434679	0.537	0.201	0	0
Aldoa	0	0.434346	0.995	0.969	0	0
Snhg6	0	0.433822	0.794	0.562	0	0
Prr5	0	0.433465	0.433	0.116	0	0
Sub1	0	0.431682	0.996	0.929	0	0
Rpl31	0	0.430544	1	0.989	0	0
Col27a1	0	0.430435	0.969	0.735	0	0
A2m	0	0.429903	0.327	0.069	0	0
Papss1	0	0.428286	0.617	0.263	0	0
Rps9	0	0.426725	1	0.998	0	0
Atp5f1	0	0.426367	0.986	0.881	0	0
Arl3	0	0.425714	0.661	0.287	0	0
Mrpl57	0	0.425172	0.835	0.625	0	0
Asrgl1	0	0.423199	0.387	0.082	0	0
Rabac1	0	0.422243	0.957	0.857	0	0
Psat1	0	0.422212	0.678	0.304	0	0
Josd2	0	0.421764	0.559	0.212	0	0
Ormdl3	0	0.421762	0.632	0.259	0	0
Mcrip1	0	0.421125	0.831	0.636	0	0
Ufsp2	0	0.419473	0.633	0.281	0	0
Tomm20	0	0.419151	0.986	0.911	0	0
Taf13	0	0.418171	0.457	0.141	0	0
Prelp	0	0.416858	0.419	0.139	0	0
Atp5o	0	0.415485	0.994	0.933	0	0
Timm17b	0	0.41478	0.632	0.277	0	0
Mthfd2	0	0.414497	0.84	0.651	0	0
Slc25a39	0	0.413753	0.579	0.245	0	0
Pigp	0	0.4132	0.599	0.245	0	0
Unc50	0	0.412148	0.632	0.271	0	0
Rcn3	0	0.412062	0.992	0.954	0	0
Mydgf	0	0.40987	0.891	0.745	0	0
Hint2	0	0.4089	0.467	0.152	0	0
Nop10	0	0.408051	0.88	0.703	0	0
Sar1b	0	0.407528	0.687	0.321	0	0
Rps15	0	0.407061	1	0.997	0	0
Cox17	0	0.406631	0.859	0.646	0	0
Cope	0	0.406296	0.912	0.77	0	0
Mphosph6	0	0.406084	0.59	0.237	0	0
Mpp6	0	0.405777	0.537	0.235	0	0
Casc4	0	0.405491	0.738	0.442	0	0
Vdac3	0	0.404828	0.92	0.807	0	0
Spcs1	0	0.404564	0.963	0.85	0	0
Fam114a2	0	0.401991	0.628	0.269	0	0
Npm1	0	0.400327	1	0.999	0	0
Smim5	0	0.399762	0.291	0.043	0	0
Col11a1	0	0.399703	1	0.966	0	0
Mea1	0	0.399564	0.549	0.21	0	0
Exosc4	0	0.398262	0.589	0.248	0	0
Rpl8	0	0.397335	1	0.998	0	0
Znrd2	0	0.39698	0.579	0.243	0	0
Ndufab1	0	0.396413	0.947	0.813	0	0
Rabggtb	0	0.39608	0.554	0.217	0	0
Yipf4	0	0.395914	0.646	0.286	0	0
Tctex1d2	0	0.395304	0.513	0.183	0	0
Peg10	0	0.395093	0.592	0.261	0	0
Isoc1	0	0.395069	0.507	0.182	0	0
Ndufc1	0	0.394994	0.982	0.881	0	0
Nim1k	0	0.394527	0.299	0.059	0	0
Ndufa5	0	0.394117	0.973	0.861	0	0
Slc50a1	0	0.393234	0.64	0.29	0	0
Smim26	0	0.392733	0.512	0.19	0	0
Srp14	0	0.392612	0.955	0.833	0	0
Rpa3	0	0.39238	0.468	0.15	0	0
Polr2c	0	0.392069	0.642	0.292	0	0
Mrpl54	0	0.391863	0.911	0.743	0	0
Dap3	0	0.391756	0.631	0.291	0	0
Gabarap	0	0.391639	0.998	0.951	0	0
Mrpl24	0	0.390888	0.658	0.318	0	0
Mrps14	0	0.38867	0.881	0.694	0	0
Fam136a	0	0.388492	0.502	0.184	0	0
Nfu1	0	0.388193	0.534	0.226	0	0
Eif3f	0	0.387208	0.991	0.914	0	0
Mrpl30	0	0.38717	0.906	0.73	0	0
Polr2e	0	0.386912	0.665	0.308	0	0
Txn2	0	0.386537	0.715	0.393	0	0
Atp6v1g1	0	0.38612	0.973	0.891	0	0
Cox8a	0	0.384461	1	0.958	0	0
C1qtnf4	0	0.383199	0.457	0.153	0	0
Mrps16	0	0.383179	0.868	0.703	0	0
Fam104a	0	0.383048	0.871	0.7	0	0
Shmt2	0	0.382957	0.583	0.255	0	0
Atp5md	0	0.382839	0.996	0.936	0	0
Paip2	0	0.380346	0.94	0.802	0	0
Timm8a1	0	0.380221	0.492	0.201	0	0
Slc35b2	0	0.378994	0.503	0.194	0	0
Desi2	0	0.37898	0.621	0.302	0	0
5430416N02Rik	0	0.378934	0.447	0.17	0	0
Mrps26	0	0.378716	0.595	0.272	0	0
Fastk	0	0.376962	0.596	0.261	0	0
Cdc26	0	0.376864	0.657	0.311	0	0
Polr2g	0	0.376699	0.662	0.305	0	0
Cox6a1	0	0.376132	0.955	0.84	0	0
Ndufb4	0	0.375822	0.956	0.841	0	0
Tmem167	0	0.374517	0.98	0.909	0	0
Use1	0	0.373991	0.683	0.316	0	0
Guk1	0	0.370368	0.538	0.224	0	0
Cfap36	0	0.370258	0.56	0.237	0	0
Tmed9	0	0.370182	0.997	0.972	0	0
Vldlr	0	0.369815	0.525	0.198	0	0
Chchd6	0	0.369542	0.435	0.135	0	0
Tmem230	0	0.369437	0.467	0.157	0	0
Aimp1	0	0.369329	0.928	0.816	0	0
Yipf3	0	0.365652	0.633	0.31	0	0
Elob	0	0.364971	1	0.963	0	0
Tspyl4	0	0.364694	0.38	0.113	0	0
Tbca	0	0.364257	0.969	0.848	0	0
Cox5b	0	0.363921	0.988	0.897	0	0
Hilpda	0	0.363841	0.407	0.136	0	0
Ndufs6	0	0.363203	0.945	0.802	0	0
Pop5	0	0.363185	0.465	0.178	0	0
Eef1d	0	0.363161	0.992	0.93	0	0
Fzd9	0	0.362798	0.491	0.192	0	0
Rpl27	0	0.361561	1	0.996	0	0
Sec11c	0	0.359658	0.501	0.213	0	0
Dnajc15	0	0.35878	0.555	0.25	0	0
Prelid2	0	0.358737	0.424	0.16	0	0
Mageh1	0	0.358487	0.566	0.25	0	0
Fth1	0	0.358405	0.999	0.96	0	0
Zfyve21	0	0.357394	0.491	0.192	0	0
Trappc2l	0	0.356946	0.601	0.276	0	0
Stc2	0	0.356515	0.42	0.138	0	0
Foxa3	0	0.356174	0.293	0.035	0	0
Gm2000	0	0.356149	0.539	0.23	0	0
Eif2s2	0	0.356093	0.998	0.991	0	0
Smarcb1	0	0.355429	0.631	0.314	0	0
Dnajc19	0	0.354985	0.601	0.274	0	0
1700123O20Rik	0	0.354393	0.517	0.231	0	0
Enpp2	0	0.35403	0.338	0.09	0	0
Snrnp27	0	0.354002	0.872	0.69	0	0
Npm3	0	0.35372	0.598	0.281	0	0
Ninj2	0	0.353362	0.278	0.033	0	0
Wdr89	0	0.353088	0.632	0.291	0	0
Hsd17b1	0	0.353046	0.306	0.054	0	0
Cox7c	0	0.352517	1	0.989	0	0
Mrpl58	0	0.351987	0.565	0.246	0	0
Plod3	0	0.350337	0.66	0.314	0	0
Mras	0	0.349195	0.437	0.166	0	0
Gtf2f2	0	0.348782	0.392	0.12	0	0
Rbx1	0	0.347615	0.983	0.906	0	0
Rpl4	0	0.347305	1	0.995	0	0
Rxylt1	0	0.346999	0.634	0.312	0	0
Akt1s1	0	0.346861	0.643	0.312	0	0
Trpv4	0	0.346396	0.462	0.144	0	0
Tmem205	0	0.345521	0.457	0.176	0	0
Smim1	0	0.34547	0.361	0.116	0	0
Smim19	0	0.34535	0.527	0.226	0	0
Ctdspl	0	0.345228	0.554	0.229	0	0
Mrpl52	0	0.344281	0.954	0.846	0	0
Cgref1	0	0.343107	0.342	0.095	0	0
Pak1ip1	0	0.341815	0.559	0.253	0	0
Ndrg2	0	0.341634	0.388	0.121	0	0
Ndufb1-ps	0	0.340575	0.987	0.899	0	0
Ciao2b	0	0.340302	0.558	0.245	0	0
Hypk	0	0.338215	0.614	0.297	0	0
Spag7	0	0.338053	0.611	0.294	0	0
Eif3i	0	0.336617	0.948	0.813	0	0
Mycbp	0	0.336251	0.45	0.175	0	0
Nsa2	0	0.336063	0.997	0.94	0	0
Map7d3	0	0.335954	0.3	0.078	0	0
Asnsd1	0	0.335045	0.535	0.229	0	0
Mvb12a	0	0.334914	0.523	0.232	0	0
Rpl7a	0	0.334503	1	0.992	0	0
Ptrh2	0	0.33428	0.437	0.168	0	0
Slc2a1	0	0.33427	0.477	0.198	0	0
Pdzd11	0	0.33406	0.507	0.22	0	0
Chrac1	0	0.334028	0.554	0.247	0	0
Gar1	0	0.333966	0.46	0.18	0	0
Rps27rt	0	0.333884	0.601	0.272	0	0
Pin1	0	0.333725	0.63	0.307	0	0
Gadd45gip1	0	0.333688	0.475	0.193	0	0
Proser2	0	0.333065	0.309	0.065	0	0
Dgcr6	0	0.332895	0.556	0.244	0	0
Arl14ep	0	0.332688	0.499	0.203	0	0
Acyp1	0	0.33254	0.413	0.144	0	0
Eno1b	0	0.332532	0.403	0.138	0	0
Acbd6	0	0.331367	0.593	0.281	0	0
Pygl	0	0.331153	0.267	0.054	0	0
Ccdc90b	0	0.329456	0.496	0.203	0	0
Acot13	0	0.328942	0.482	0.201	0	0
Mrpl48	0	0.327828	0.517	0.219	0	0
Tmem238	0	0.32763	0.364	0.118	0	0
Rps19bp1	0	0.321692	0.52	0.231	0	0
Tpd52l1	0	0.320196	0.275	0.051	0	0
Pde4dip	0	0.318177	0.612	0.272	0	0
Pxdc1	0	0.317704	0.373	0.126	0	0
Meltf	0	0.317368	0.29	0.064	0	0
Ndufaf8	0	0.317001	0.539	0.245	0	0
Gm11808	0	0.316702	0.461	0.183	0	0
Ruvbl2	0	0.315603	0.435	0.173	0	0
Fam20b	0	0.314609	0.416	0.14	0	0
Kdelr2	0	0.314455	0.961	0.865	0	0
Slc1a5	0	0.314376	0.361	0.12	0	0
Rnaset2b	0	0.311146	0.349	0.112	0	0
1700025G04Rik	0	0.309763	0.459	0.18	0	0
Mcee	0	0.308387	0.411	0.151	0	0
Bphl	0	0.306958	0.402	0.146	0	0
Dut	0	0.306792	0.602	0.273	0	0
Xylt1	0	0.306194	0.632	0.276	0	0
Usp29	0	0.304836	0.496	0.202	0	0
Endog	0	0.303886	0.372	0.13	0	0
3110040N11Rik	0	0.303195	0.373	0.128	0	0
Fbxo9	0	0.299764	0.414	0.157	0	0
Cybrd1	0	0.28857	0.299	0.09	0	0
Morn2	0	0.283419	0.279	0.064	0	0
Tmem42	0	0.28325	0.329	0.103	0	0
Slc25a33	0	0.282437	0.273	0.065	0	0
Angptl6	0	0.277231	0.276	0.076	0	0
Moxd1	0	0.276039	0.273	0.069	0	0
Pacsin3	0	0.274363	0.326	0.102	0	0
Loxl4	0	0.272545	0.274	0.075	0	0
Aldoc	0	0.271469	0.259	0.062	0	0
Sdk2	0	0.27049	0.476	0.189	0	0
Gfpt2	0	0.269821	0.295	0.086	0	0
Nphp1	0	0.262428	0.279	0.079	0	0
Ndufb5	8.76499e-308	0.320018	0.944	0.818	1.79095e-303	0
Pam	1.757e-307	0.35127	0.631	0.303	3.59008e-303	0
Immp1l	2.79436e-307	0.306644	0.481	0.206	5.70971e-303	0
Sem1	5.95371e-307	0.351766	0.998	0.948	1.21652e-302	0
Naxe	5.24774e-306	0.331568	0.545	0.253	1.07227e-301	0
Hadh	8.80665e-306	0.362214	0.721	0.417	1.79946e-301	0
Sdf2	1.26122e-305	0.332322	0.638	0.315	2.57706e-301	0
Bud31	1.28243e-305	0.334674	0.617	0.304	2.62038e-301	0
Nip7	1.62018e-304	0.320919	0.469	0.199	3.31052e-300	0
Mtfr1l	1.99345e-304	0.301228	0.48	0.205	4.07322e-300	0
Sys1	4.31888e-304	0.327522	0.613	0.299	8.82477e-300	0
Spg20	9.09716e-304	0.299564	0.547	0.245	1.85882e-299	0
Lsm8	3.20165e-303	0.300349	0.52	0.229	6.54194e-299	0
Vps28	4.18392e-303	0.323669	0.565	0.266	8.549e-299	0
Rpl3	6.72162e-303	0.361085	1	0.995	1.37343e-298	0
Smim14	7.90708e-302	0.402613	0.66	0.36	1.61565e-297	0
Smim27	9.26495e-302	0.307116	0.43	0.173	1.89311e-297	0
1110038B12Rik	4.00788e-301	0.491377	0.912	0.83	8.1893e-297	0
Ndufb11	1.80208e-300	0.315282	0.958	0.856	3.68219e-296	0
Pfdn6	1.83978e-300	0.316678	0.638	0.313	3.75922e-296	0
Phgdh	9.38433e-300	0.474422	0.862	0.75	1.9175e-295	0
Tm2d1	1.439e-299	0.3106	0.505	0.225	2.94032e-295	0
Cab39l	2.91182e-299	0.287761	0.38	0.141	5.94972e-295	0
Krcc1	3.74332e-299	0.319115	0.577	0.275	7.64873e-295	0
Uqcrh	6.05925e-299	0.352415	0.996	0.941	1.23809e-294	0
Mettl1	2.2048e-297	0.330367	0.62	0.305	4.50506e-293	0
Ldhb	9.8896e-297	0.382504	0.517	0.237	2.02074e-292	0
Med29	1.01723e-296	0.321908	0.586	0.284	2.07851e-292	0
Fam204a	1.02743e-296	0.312041	0.577	0.276	2.09934e-292	0
Ywhaq	2.16051e-296	0.379595	0.93	0.837	4.41457e-292	0
2310009B15Rik	1.44907e-295	0.317732	0.549	0.257	2.96088e-291	0
Eef1e1	2.4091e-295	0.289378	0.395	0.152	4.92251e-291	0
Uqcc2	8.24468e-295	0.338868	0.946	0.819	1.68464e-290	0
Tmem223	9.04975e-295	0.360229	0.535	0.249	1.84913e-290	0
Gde1	4.92529e-294	0.326229	0.539	0.254	1.00638e-289	0
Hprt	1.19348e-293	0.298099	0.497	0.219	2.43864e-289	0
Nol12	6.28682e-293	0.317119	0.585	0.284	1.28459e-288	0
Pnkd	1.01261e-292	0.318806	0.527	0.244	2.06907e-288	0
Gpc6	6.82518e-292	0.304792	0.668	0.323	1.39459e-287	0
Eif3k	3.90672e-290	0.313075	0.968	0.871	7.98261e-286	0
Ppa1	2.62504e-289	0.453688	0.702	0.433	5.36375e-285	0
Naca	3.22946e-288	0.339369	1	0.984	6.59875e-284	0
Mrpl2	6.29605e-288	0.318193	0.531	0.249	1.28647e-283	0
Sfxn1	1.60687e-287	0.310577	0.538	0.249	3.28331e-283	0
Cops4	4.43802e-287	0.323509	0.641	0.328	9.0682e-283	0
Rraga	7.25355e-287	0.32148	0.603	0.298	1.48212e-282	0
Yae1d1	1.06204e-286	0.361673	0.472	0.207	2.17006e-282	0
Nudt2	1.2859e-286	0.265905	0.349	0.126	2.62748e-282	0
Dph3	5.91496e-286	0.305123	0.619	0.306	1.2086e-281	0
Rfxap	1.15628e-285	0.293309	0.412	0.167	2.36264e-281	0
Snrpf	4.16788e-285	0.344455	0.921	0.794	8.51622e-281	0
Hagh	1.19123e-284	0.267272	0.35	0.128	2.43404e-280	0
Alg5	1.4522e-284	0.312651	0.512	0.235	2.96727e-280	0
Zfp593	3.67391e-284	0.31186	0.498	0.225	7.5069e-280	0
Dpm3	3.94179e-284	0.339833	0.905	0.775	8.05425e-280	0
Srp9	5.22974e-284	0.325336	0.924	0.809	1.06859e-279	0
Rbm3	1.69605e-283	0.333266	0.996	0.954	3.46553e-279	0
Yif1a	3.32695e-283	0.393074	0.769	0.559	6.79797e-279	0
Rpl5	1.24999e-282	0.260068	1	0.995	2.5541e-278	0
Uqcrb	4.11484e-282	0.324354	0.985	0.9	8.40785e-278	0
Srek1ip1	2.68624e-281	0.313336	0.555	0.266	5.4888e-277	0
Gmppb	4.85269e-281	0.314383	0.435	0.185	9.91549e-277	0
Prelid1	5.8217e-280	0.330447	0.927	0.811	1.18955e-275	0
Bccip	2.19586e-278	0.293281	0.534	0.25	4.48681e-274	0
Nucb2	5.51984e-278	0.314333	0.564	0.272	1.12787e-273	0
Sdhd	1.62674e-277	0.291877	0.521	0.242	3.32391e-273	0
Cisd1	1.63633e-277	0.3178	0.59	0.293	3.34352e-273	0
Idh1	1.98775e-277	0.331655	0.446	0.193	4.06157e-273	0
Mrpl15	2.30464e-277	0.298951	0.547	0.262	4.70907e-273	0
Med28	5.20607e-277	0.298139	0.552	0.265	1.06376e-272	0
Stk39	6.08686e-277	0.277692	0.374	0.144	1.24373e-272	0
Snrpg	6.41137e-277	0.330391	1	0.949	1.31004e-272	0
Chid1	1.07193e-276	0.268308	0.375	0.145	2.19027e-272	0
Eef1akmt1	1.07541e-276	0.288269	0.448	0.194	2.19738e-272	0
1110004F10Rik	1.86968e-276	0.335264	0.921	0.825	3.82032e-272	0
Atp5l	4.52305e-276	0.302092	0.998	0.955	9.24195e-272	0
Hebp2	4.70009e-276	0.258653	0.261	0.079	9.6037e-272	0
Tubb2b	9.67756e-276	0.415067	0.361	0.137	1.97742e-271	0
Tsr3	1.80079e-275	0.286964	0.408	0.169	3.67955e-271	0
Mrpl17	3.62395e-275	0.366134	0.837	0.683	7.40481e-271	0
Plpp5	3.94936e-275	0.301515	0.518	0.242	8.06972e-271	0
Washc3	9.22833e-275	0.279864	0.42	0.175	1.88562e-270	0
Cebpg	9.9986e-275	0.292425	0.473	0.21	2.04301e-270	0
Rnaset2a	5.74335e-274	0.260091	0.33	0.118	1.17354e-269	0
Lyrm2	1.61386e-273	0.302383	0.497	0.23	3.29759e-269	0
Alad	1.74472e-273	0.306445	0.482	0.217	3.56498e-269	0
Abhd17a	1.9919e-273	0.291727	0.55	0.266	4.07005e-269	0
Lman1	2.75895e-273	0.269426	0.988	0.944	5.63735e-269	0
Nudt5	3.89555e-273	0.3535	0.473	0.212	7.95977e-269	0
Phactr2	6.99486e-273	0.308521	0.455	0.196	1.42926e-268	0
Golph3	1.00771e-272	0.276947	0.572	0.272	2.05906e-268	0
Slc25a11	1.21846e-272	0.293762	0.531	0.252	2.48969e-268	0
Atp5j2	2.49684e-271	0.311884	0.998	0.937	5.10179e-267	0
Gabarapl2	2.72843e-271	0.295901	0.574	0.281	5.57499e-267	0
Stx18	4.03816e-271	0.264274	0.361	0.138	8.25116e-267	0
Tma7	4.28658e-271	0.301424	0.993	0.924	8.75878e-267	0
Tmem45a	3.42053e-270	0.303169	0.591	0.286	6.98918e-266	0
Loxl3	5.15462e-270	0.364341	0.586	0.289	1.05324e-265	0
Smdt1	9.44874e-270	0.310649	0.93	0.806	1.93066e-265	0
Sap18	2.1183e-269	0.291253	0.568	0.274	4.32832e-265	0
Sec11a	3.7319e-269	0.297867	0.922	0.826	7.62538e-265	0
Tmbim4	1.36531e-268	0.299306	0.561	0.276	2.78973e-264	0
Mrpl35	3.38208e-268	0.293368	0.544	0.262	6.9106e-264	0
Snai1	1.7112e-267	0.262666	0.303	0.103	3.49649e-263	0
Phpt1	6.94593e-267	0.286007	0.49	0.224	1.41926e-262	0
Dusp12	2.46219e-266	0.261925	0.368	0.144	5.03098e-262	0
Mrps34	9.86953e-265	0.297127	0.524	0.251	2.01664e-260	0
Tmem30a	2.05959e-264	0.273486	0.585	0.285	4.20836e-260	0
Atp5j	2.76079e-264	0.307596	0.996	0.935	5.64112e-260	0
Sdhaf4	5.67873e-263	0.278716	0.471	0.211	1.16033e-258	0
Mrpl23	6.72525e-263	0.385407	0.77	0.587	1.37417e-258	0
Psmb2	1.75999e-262	0.332714	0.905	0.768	3.59619e-258	0
Rpl23a	7.95141e-262	0.288666	1	0.995	1.62471e-257	0
Rtcb	2.05866e-261	0.283458	0.541	0.263	4.20645e-257	0
Apopt1	3.15797e-261	0.274951	0.401	0.168	6.45268e-257	0
Acot1	5.07793e-261	0.251374	0.31	0.109	1.03757e-256	0
Hikeshi	5.90082e-261	0.303243	0.523	0.252	1.20572e-256	0
Anxa11	6.5119e-261	0.254485	0.291	0.098	1.33058e-256	0
Rpl7l1	7.14789e-261	0.294289	0.594	0.301	1.46053e-256	0
Rp9	1.16906e-258	0.297039	0.52	0.25	2.38874e-254	0
Cox14	1.42891e-258	0.335526	0.822	0.636	2.91969e-254	0
Snx17	1.77199e-258	0.282594	0.538	0.261	3.62071e-254	0
Sptlc2	3.68195e-258	0.280904	0.447	0.196	7.52333e-254	0
Ing2	1.34101e-257	0.286918	0.396	0.165	2.74008e-253	0
Wdr83os	3.02209e-257	0.28588	0.548	0.268	6.17504e-253	0
Got1	3.07284e-257	0.25837	0.324	0.119	6.27874e-253	0
Rarg	3.07393e-257	0.28216	0.575	0.281	6.28095e-253	0
Cops7a	3.55737e-257	0.275469	0.437	0.192	7.26877e-253	0
Naa10	3.61719e-257	0.273243	0.464	0.209	7.39101e-253	0
Atp5mpl	4.5667e-257	0.29133	0.946	0.82	9.33114e-253	0
0610012G03Rik	4.22647e-256	0.327229	0.832	0.657	8.63595e-252	0
Ndufs8	6.00995e-256	0.296702	0.597	0.303	1.22801e-251	0
Chchd5	9.81746e-256	0.256866	0.349	0.135	2.006e-251	0
Spcs2	1.56391e-255	0.327577	0.899	0.816	3.19555e-251	0
Smim10l1	1.67472e-255	0.296924	0.606	0.31	3.42196e-251	0
Rad23a	2.479e-255	0.260114	0.396	0.164	5.06533e-251	0
Cdk5rap3	6.23422e-255	0.278843	0.448	0.201	1.27384e-250	0
Mrps18b	7.15622e-255	0.279411	0.407	0.173	1.46223e-250	0
Ndufa4l2	7.57095e-255	0.779145	0.646	0.48	1.54697e-250	0
Poldip2	7.92538e-255	0.268303	0.465	0.211	1.61939e-250	0
Mrpl27	1.2944e-254	0.279987	0.465	0.213	2.64485e-250	0
Sobp	1.41807e-254	0.28934	0.436	0.188	2.89754e-250	0
Tmem208	2.03277e-254	0.291469	0.583	0.294	4.15356e-250	0
Akr1a1	1.24712e-253	0.285287	0.973	0.893	2.54824e-249	0
Rexo2	8.0333e-253	0.347497	0.881	0.755	1.64144e-248	0
Vma21	1.83533e-252	0.280082	0.526	0.257	3.75013e-248	0
Nifk	1.96736e-252	0.29458	0.538	0.264	4.01991e-248	0
Prdx5	3.20167e-251	0.316278	0.938	0.841	6.54198e-247	0
Med30	3.25078e-251	0.277777	0.42	0.183	6.64231e-247	0
Malsu1	3.64358e-251	0.269336	0.47	0.216	7.44492e-247	0
B3gat3	6.31062e-251	0.266981	0.394	0.166	1.28945e-246	0
Atp5c1	8.25734e-251	0.279351	0.967	0.871	1.68722e-246	0
Cmas	1.03372e-250	0.257466	0.355	0.14	2.1122e-246	0
Fgfr1op2	1.3309e-250	0.290938	0.608	0.318	2.71942e-246	0
Vti1b	3.20013e-250	0.271343	0.494	0.232	6.53882e-246	0
Saysd1	3.68597e-250	0.278837	0.418	0.183	7.53155e-246	0
Pbdc1	5.99809e-250	0.303174	0.58	0.297	1.22559e-245	0
Igbp1	1.29248e-249	0.271185	0.443	0.198	2.64093e-245	0
Nbdy	2.02766e-249	0.340019	0.789	0.583	4.14312e-245	0
Nabp2	2.3545e-249	0.267123	0.413	0.179	4.81095e-245	0
BC031181	1.13904e-247	0.285482	0.617	0.322	2.32741e-243	0
Galk1	1.45371e-247	0.396367	0.799	0.66	2.97036e-243	0
Laptm4a	1.03228e-246	0.259165	0.988	0.94	2.10925e-242	0
Rer1	3.20782e-246	0.303207	0.877	0.733	6.55455e-242	0
Ddrgk1	1.42286e-245	0.293127	0.586	0.302	2.90732e-241	0
Derl1	3.70376e-245	0.273196	0.583	0.297	7.56789e-241	0
Timm8b	3.98852e-245	0.306323	0.869	0.711	8.14974e-241	0
Rex1bd	9.67813e-245	0.33069	0.823	0.64	1.97753e-240	0
Mplkip	3.54626e-244	0.267124	0.411	0.179	7.24607e-240	0
Eny2	9.04996e-244	0.281489	0.951	0.886	1.84918e-239	0
Copz2	2.43397e-243	0.337346	0.822	0.651	4.97334e-239	0
Fkbp11	2.901e-243	0.49663	0.801	0.691	5.92761e-239	0
Agpat4	2.95376e-243	0.286033	0.435	0.195	6.03541e-239	0
March5	6.49743e-243	0.419515	0.718	0.516	1.32762e-238	0
Chchd2	8.55466e-243	0.295795	1	0.973	1.74797e-238	0
Rbp4	1.86438e-242	0.350351	0.492	0.226	3.80948e-238	0
Echs1	4.87627e-242	0.298609	0.517	0.254	9.96368e-238	0
Jagn1	1.07726e-241	0.277398	0.473	0.223	2.20116e-237	0
Ufc1	1.88491e-241	0.281246	0.612	0.32	3.85143e-237	0
Erh	4.45588e-241	0.278508	0.582	0.297	9.1047e-237	0
Bnip3l	3.23254e-240	0.419665	0.812	0.67	6.60505e-236	0
Mcts1	6.78754e-240	0.277585	0.504	0.246	1.3869e-235	0
Emc7	6.27482e-239	0.299527	0.84	0.677	1.28213e-234	0
Gstp1	1.2688e-238	0.27848	0.415	0.184	2.59255e-234	0
Wdr61	2.73769e-238	0.279034	0.565	0.292	5.59393e-234	0
Rtl3	2.76292e-238	0.337172	0.623	0.328	5.64548e-234	0
Ugp2	4.56113e-238	0.326109	0.615	0.331	9.31976e-234	0
Atg3	8.18156e-238	0.276775	0.469	0.223	1.67174e-233	0
Trmt112	1.23018e-237	0.312509	0.839	0.668	2.51362e-233	0
Emc4	6.84808e-237	0.268007	0.481	0.23	1.39927e-232	0
Srprb	1.01533e-236	0.25762	0.449	0.206	2.07463e-232	0
Leprotl1	1.0897e-236	0.290981	0.517	0.256	2.22658e-232	0
Manf	1.40207e-236	0.37181	0.918	0.862	2.86486e-232	0
Mrps17	1.88938e-236	0.273139	0.604	0.317	3.86058e-232	0
Vbp1	2.61755e-236	0.266146	0.51	0.249	5.34845e-232	0
Grpel1	2.83539e-236	0.32681	0.79	0.608	5.79356e-232	0
Taf10	1.49539e-235	0.319089	0.856	0.701	3.05554e-231	0
Uqcc3	3.14131e-235	0.268443	0.507	0.246	6.41864e-231	0
Agpat5	4.57709e-235	0.274207	0.419	0.188	9.35237e-231	0
Psmg1	1.54966e-232	0.257681	0.374	0.159	3.16643e-228	0
Sppl2a	1.92021e-232	0.260174	0.511	0.246	3.92356e-228	0
Cox7b	4.3544e-232	0.279636	0.984	0.901	8.89734e-228	0
Cyb5r1	6.25973e-232	0.33344	0.543	0.278	1.27905e-227	0
Cdc123	1.36119e-231	0.269846	0.604	0.319	2.78133e-227	0
2810004N23Rik	2.86866e-231	0.326892	0.702	0.455	5.86154e-227	0
Rnf126	1.64401e-230	0.271538	0.413	0.186	3.3592e-226	0
Rrp15	2.74635e-230	0.264184	0.433	0.198	5.61161e-226	0
Anapc16	3.28954e-230	0.276787	0.576	0.3	6.72152e-226	0
Brix1	2.83818e-229	0.260533	0.502	0.246	5.79926e-225	0
Scand1	3.08324e-229	0.277164	0.959	0.876	6.29999e-225	0
Snap23	3.09399e-229	0.260869	0.44	0.204	6.32195e-225	0
Arpc5l	3.19765e-229	0.411516	0.678	0.463	6.53375e-225	0
Jdp2	4.97418e-229	0.315285	0.504	0.251	1.01637e-224	0
Yrdc	7.45347e-229	0.265649	0.414	0.186	1.52297e-224	0
Lamtor2	1.44873e-228	0.28569	0.89	0.747	2.96018e-224	0
Sars	2.58601e-228	0.302868	0.906	0.806	5.284e-224	0
Mrto4	3.61049e-228	0.278473	0.481	0.234	7.37732e-224	0
Rwdd4a	2.61081e-227	0.264608	0.417	0.19	5.33467e-223	0
Tm2d2	3.70173e-227	0.26093	0.538	0.272	7.56374e-223	0
Cdv3	9.2594e-227	0.350464	0.988	0.949	1.89197e-222	0
Tmem126a	1.03474e-226	0.27023	0.574	0.296	2.11429e-222	0
Arl2	1.23493e-226	0.263921	0.484	0.235	2.52334e-222	0
Ufm1	4.5927e-226	0.275935	0.648	0.36	9.38426e-222	0
1500011B03Rik	1.75733e-225	0.274347	0.464	0.223	3.59075e-221	0
Mrpl32	9.81166e-225	0.269927	0.507	0.255	2.00482e-220	0
Tmco1	1.01154e-224	0.297311	0.849	0.71	2.06687e-220	0
Cox16	1.22892e-224	0.301145	0.679	0.418	2.51106e-220	0
Psmb6	1.27212e-224	0.296172	0.914	0.811	2.59931e-220	0
Clpp	1.57652e-224	0.267981	0.524	0.266	3.22131e-220	0
Cab39	2.56405e-224	0.268446	0.506	0.249	5.23912e-220	0
Saraf	8.29062e-224	0.254936	0.592	0.31	1.69402e-219	0
Mrpl43	9.35616e-224	0.27005	0.573	0.301	1.91174e-219	0
Ndufb2	6.86261e-223	0.271209	0.93	0.812	1.40224e-218	0
Msl3	2.00123e-221	0.25015	0.441	0.206	4.0891e-217	0
Pole3	3.03395e-221	0.26721	0.468	0.227	6.19926e-217	0
Edf1	5.21433e-221	0.25869	0.939	0.821	1.06544e-216	0
Ext2	1.09022e-219	0.252076	0.548	0.281	2.22764e-215	0
Snx5	1.10807e-217	0.255856	0.611	0.328	2.26411e-213	0
Ube2e1	6.96977e-217	0.265476	0.507	0.258	1.42413e-212	0
Gtf2e2	9.88215e-217	0.253876	0.438	0.208	2.01922e-212	0
Tomm22	1.03276e-216	0.255751	0.506	0.255	2.11024e-212	0
Plekhj1	2.32495e-216	0.252237	0.407	0.187	4.75057e-212	0
Drap1	9.6407e-216	0.279684	0.859	0.709	1.96988e-211	0
Zfas1	2.42297e-215	0.510778	0.786	0.676	4.95086e-211	0
Serp1	3.01444e-215	0.315661	0.849	0.71	6.1594e-211	0
Dap	1.18621e-214	0.305774	0.86	0.726	2.42379e-210	0
Oaf	1.44528e-214	0.251127	0.537	0.273	2.95313e-210	0
Ppdpf	3.58596e-214	0.258843	0.537	0.277	7.3272e-210	0
Psmb10	4.27437e-214	0.250268	0.324	0.132	8.73381e-210	0
Commd6	7.00618e-213	0.25016	0.443	0.212	1.43157e-208	0
Adh5	8.60243e-213	0.266254	0.604	0.33	1.75773e-208	0
Ogfr	8.62064e-212	0.25105	0.469	0.231	1.76145e-207	0
Dbi	2.15458e-211	0.351804	0.932	0.88	4.40246e-207	0
Polr3d	7.80242e-211	0.277894	0.516	0.267	1.59427e-206	0
Arl4a	9.36612e-210	0.266857	0.419	0.194	1.91378e-205	0
Lsm6	1.47916e-209	0.255971	0.579	0.304	3.02238e-205	0
Atf5	3.71701e-209	0.308486	0.863	0.705	7.59497e-205	0
Pgls	3.09772e-208	0.264373	0.906	0.77	6.32957e-204	0
Erlec1	3.7082e-208	0.313113	0.79	0.626	7.57696e-204	0
C1qbp	1.05257e-207	0.338107	0.818	0.688	2.15071e-203	0
Gm1673	7.55303e-207	0.254007	0.582	0.307	1.54331e-202	0
Ssbp1	2.11536e-206	0.291267	0.71	0.47	4.32232e-202	0
Coa3	2.65109e-205	0.255824	0.621	0.344	5.41698e-201	0
Ddost	5.22296e-205	0.264995	0.91	0.825	1.06721e-200	0
Bad	2.06875e-204	0.256667	0.459	0.229	4.22708e-200	0
Spats2l	2.27347e-203	0.297867	0.535	0.281	4.64538e-199	0
Nupr1	2.42567e-203	0.409249	0.816	0.729	4.95637e-199	0
Pfdn5	3.63094e-202	0.25338	0.988	0.907	7.4191e-198	0
Snrpd2	2.82257e-201	0.25387	0.983	0.899	5.76735e-197	0
Acaa1a	1.45632e-200	0.252629	0.492	0.253	2.97571e-196	0
Lmcd1	5.60286e-199	0.251017	0.281	0.108	1.14483e-194	0
Lpl	5.12292e-198	0.266038	0.352	0.152	1.04677e-193	0
Ddx18	4.28529e-195	0.265722	0.594	0.332	8.75613e-191	0
Micu1	5.87712e-194	0.252003	0.421	0.205	1.20087e-189	0
Ndufb3	1.95335e-193	0.276119	0.813	0.653	3.99128e-189	0
Ptgis	8.27006e-193	0.284907	0.549	0.293	1.68982e-188	0
Slc25a4	5.073e-192	0.275614	1	0.979	1.03657e-187	0
Peg3	2.6797e-190	0.372892	0.999	0.913	5.47544e-186	0
1110065P20Rik	1.99982e-188	0.294189	0.724	0.519	4.08623e-184	0
Odc1	8.30016e-188	0.351449	0.733	0.573	1.69597e-183	0
Eif3g	2.24033e-187	0.290029	0.816	0.674	4.57766e-183	0
Sdc4	7.75346e-184	0.291926	0.862	0.749	1.58427e-179	0
Adk	7.70859e-183	0.250764	0.491	0.261	1.5751e-178	0
Mettl9	1.56743e-181	0.272203	0.714	0.506	3.20273e-177	0
Snai2	3.41028e-181	0.283389	0.446	0.228	6.96822e-177	0
Ppp1r11	1.58028e-180	0.27609	0.733	0.522	3.22898e-176	0
Ndufa12	9.42339e-178	0.258124	0.89	0.789	1.92548e-173	0
Lsm4	2.07649e-177	0.256326	0.675	0.433	4.2429e-173	0
Ghitm	3.57149e-176	0.3214	0.786	0.674	7.29763e-172	0
Ube2s	8.91239e-176	0.287155	0.905	0.82	1.82107e-171	0
Nudcd2	1.26221e-172	0.276069	0.768	0.619	2.57908e-168	0
Mt1	1.35784e-170	0.474542	0.394	0.198	2.77448e-166	0
Ecrg4	1.64085e-170	0.528986	0.484	0.272	3.35274e-166	0
Fxyd1	1.0896e-169	0.250426	0.709	0.471	2.22637e-165	0
Anapc13	2.52466e-169	0.277523	0.751	0.574	5.15863e-165	0
Eif3c	1.88506e-167	0.299292	0.969	0.958	3.85174e-163	0
Cd9	7.90015e-166	0.291908	0.94	0.901	1.61424e-161	0
Lars	3.79773e-164	0.333883	0.807	0.734	7.75989e-160	0
Mrpl42	4.26482e-163	0.265473	0.714	0.517	8.7143e-159	0
Gars	1.09604e-153	0.282538	0.831	0.731	2.23953e-149	0
Clint1	1.5799e-153	0.261856	0.867	0.799	3.22822e-149	0
Txnl4a	2.26972e-149	0.252261	0.765	0.618	4.63772e-145	0
Imp3	5.73016e-147	0.26533	0.787	0.662	1.17084e-142	0
Nars	2.12362e-140	0.270856	0.903	0.871	4.33919e-136	0
P3h4	5.41749e-133	0.255005	0.822	0.735	1.10696e-128	0
Tcea1	8.63077e-111	0.257164	0.853	0.817	1.76352e-106	0
Egln1	1.52984e-109	0.30213	0.681	0.561	3.12592e-105	0
Ppp1r15a	5.28527e-109	0.262405	0.506	0.321	1.07994e-104	0
Nrk	9.93619e-108	0.352135	0.799	0.722	2.03026e-103	0
Tspan4	1.13784e-101	0.253385	0.717	0.611	2.32495e-97	0
Smoc2	8.46006e-84	0.252046	0.454	0.295	1.72864e-79	0
Snhg1	3.51652e-77	0.25444	0.794	0.756	7.18531e-73	0
Cdkn1a	6.23798e-62	0.51457	0.653	0.612	1.27461e-57	0
H19	0	1.53257	1	0.979	0	1
Igf2	0	1.23781	1	0.972	0	1
Lars2	0	1.21172	0.999	0.844	0	1
AY036118	0	0.845336	0.999	0.765	0	1
Col1a2	0	0.758138	1	0.951	0	1
Igfbp5	0	0.690369	1	0.847	0	1
Nedd4	0	0.626471	1	0.996	0	1
Col1a1	0	0.603238	1	0.844	0	1
Actb	0	0.524235	1	0.999	0	1
Thbs1	0	0.507104	1	0.873	0	1
Gnas	0	0.500773	1	0.999	0	1
Lox	0	0.34621	0.991	0.532	0	1
Ddx3x	1.92428e-299	0.531105	0.994	0.608	3.93188e-295	1
Fn1	3.23407e-298	0.442522	1	0.889	6.60817e-294	1
Akt1	9.69675e-278	0.442854	0.97	0.568	1.98134e-273	1
Sec61a1	4.92768e-269	0.57139	0.999	0.669	1.00687e-264	1
Sod1	1.67309e-262	0.430801	0.973	0.574	3.41862e-258	1
Eif4b	1.26877e-261	0.443568	0.979	0.587	2.59249e-257	1
Ssrp1	2.59615e-261	0.400241	0.943	0.533	5.30471e-257	1
Foxc1	2.34388e-255	0.412365	0.95	0.535	4.78925e-251	1
Nrep	2.16149e-249	0.258284	0.96	0.517	4.41658e-245	1
Actn1	1.39754e-245	0.343396	0.976	0.536	2.85559e-241	1
G3bp1	5.03149e-240	0.396043	0.957	0.557	1.02808e-235	1
Picalm	1.19458e-229	0.333608	0.954	0.536	2.44088e-225	1
Fbn1	7.47464e-226	0.291125	0.951	0.525	1.52729e-221	1
Polr2m	5.89615e-225	0.354657	0.961	0.563	1.20476e-220	1
Capzb	2.71466e-223	0.345272	0.977	0.562	5.54686e-219	1
Actn4	1.499e-222	0.367567	0.984	0.572	3.06292e-218	1
Ccnd1	3.71065e-222	0.330871	0.972	0.544	7.58196e-218	1
Rab1a	9.03955e-219	0.404094	0.981	0.603	1.84705e-214	1
Cnn2	1.56035e-218	0.290078	0.989	0.548	3.18825e-214	1
Mia3	5.95074e-217	0.33401	0.942	0.545	1.21591e-212	1
Smc6	3.53892e-215	0.343762	0.96	0.551	7.23108e-211	1
Cmpk1	4.22744e-212	0.321673	0.967	0.561	8.63792e-208	1
Ap2m1	1.22123e-211	0.330477	0.958	0.556	2.49533e-207	1
Wnk1	1.60521e-211	0.331595	0.976	0.572	3.27994e-207	1
Tars	3.91343e-211	0.382955	0.868	0.504	7.99632e-207	1
Nfic	5.32191e-211	0.352448	0.982	0.579	1.08743e-206	1
Ppp3ca	9.22019e-210	0.356456	0.98	0.579	1.88396e-205	1
Stt3a	8.74114e-207	0.370781	0.988	0.61	1.78608e-202	1
Zfp106	3.60041e-205	0.336448	0.959	0.562	7.35671e-201	1
Zim1	1.15171e-204	0.258681	0.981	0.562	2.35329e-200	1
Msi2	1.56049e-203	0.341672	0.987	0.587	3.18855e-199	1
Tm9sf2	7.47166e-203	0.314372	0.976	0.575	1.52668e-198	1
Serpinh1	7.98574e-202	0.368928	1	0.996	1.63173e-197	1
Mest	9.13028e-202	0.458724	1	0.91	1.86559e-197	1
Purb	1.37748e-200	0.323153	0.961	0.561	2.8146e-196	1
Oxct1	1.5942e-200	0.331395	0.972	0.57	3.25744e-196	1
Cnih1	3.2562e-200	0.330852	0.892	0.525	6.6534e-196	1
Gm8797	9.44743e-200	0.301135	0.953	0.547	1.93039e-195	1
Eif3d	8.24489e-199	0.328329	0.961	0.569	1.68468e-194	1
Rcn2	3.13509e-198	0.302791	0.962	0.561	6.40593e-194	1
Psap	4.22109e-197	0.325023	0.989	0.595	8.62495e-193	1
Abcf1	9.12354e-197	0.325047	0.928	0.545	1.86421e-192	1
Ube2r2	9.25128e-196	0.311404	0.937	0.544	1.89031e-191	1
Smarcc1	9.78095e-196	0.352102	0.896	0.525	1.99854e-191	1
Atp1a1	5.06776e-195	0.285194	0.959	0.555	1.0355e-190	1
Zfr	2.39185e-194	0.347316	0.982	0.596	4.88727e-190	1
Pabpc1	3.55182e-194	0.542544	1	0.952	7.25744e-190	1
Cbx5	5.12058e-194	0.305223	0.95	0.545	1.04629e-189	1
Emc10	5.68029e-194	0.302411	0.923	0.538	1.16065e-189	1
Chmp4b	6.15014e-194	0.29726	0.923	0.536	1.25666e-189	1
Ccdc88a	1.3176e-193	0.342142	0.979	0.58	2.69224e-189	1
Ddx21	1.48782e-193	0.299801	0.93	0.529	3.04006e-189	1
Crtap	3.43429e-193	0.347559	0.985	0.594	7.01729e-189	1
Tram1	3.57022e-193	0.381539	0.844	0.511	7.29503e-189	1
Tmem263	1.00762e-192	0.327354	0.973	0.581	2.05888e-188	1
Ctsb	5.80419e-192	0.288517	0.867	0.501	1.18597e-187	1
Dnaja2	7.91229e-192	0.298863	0.936	0.542	1.61672e-187	1
Papola	3.03341e-191	0.357656	0.86	0.517	6.19817e-187	1
Trim35	9.90018e-191	0.307428	0.952	0.556	2.0229e-186	1
H2afy	3.1643e-188	0.298125	0.946	0.553	6.46561e-184	1
Pck2	1.83191e-186	0.310433	0.91	0.521	3.74314e-182	1
Mlf2	6.18694e-186	0.303126	0.973	0.576	1.26418e-181	1
Flnb	1.39635e-185	0.29561	0.986	0.584	2.85317e-181	1
Mapre1	2.31182e-185	0.296932	0.963	0.572	4.72374e-181	1
Utp11	3.1781e-184	0.279529	0.942	0.55	6.49382e-180	1
Cetn3	5.35033e-182	0.2929	0.973	0.579	1.09323e-177	1
Huwe1	2.19355e-181	0.303016	0.899	0.528	4.48209e-177	1
Ube2k	4.38438e-181	0.299284	0.929	0.549	8.95861e-177	1
Cwc15	6.10293e-181	0.280726	0.963	0.565	1.24701e-176	1
Hnrnpr	1.91411e-180	0.283502	0.939	0.547	3.91109e-176	1
Cd24a	2.12503e-180	0.298629	0.799	0.449	4.34208e-176	1
Hspa4	2.92738e-180	0.336557	0.986	0.601	5.98151e-176	1
Loxl2	4.11846e-180	0.276748	0.987	0.575	8.41524e-176	1
Tmem50a	3.91213e-179	0.266264	0.95	0.554	7.99365e-175	1
Khdrbs1	5.61397e-178	0.316034	0.98	0.589	1.1471e-173	1
Txndc5	9.84127e-178	0.351125	0.991	0.623	2.01087e-173	1
Mbd3	1.32225e-177	0.260061	0.943	0.55	2.70176e-173	1
Psma6	6.26603e-175	0.273266	0.971	0.572	1.28034e-170	1
Iqgap1	1.52078e-173	0.268292	0.987	0.58	3.10741e-169	1
Rbbp4	3.08089e-173	0.281679	0.951	0.564	6.29519e-169	1
Gng10	2.01421e-171	0.250512	0.909	0.52	4.11564e-167	1
Cggbp1	2.21174e-171	0.342051	0.988	0.612	4.51926e-167	1
Golim4	2.38679e-171	0.271268	0.95	0.558	4.87692e-167	1
Serinc1	6.1802e-171	0.31596	0.878	0.527	1.2628e-166	1
Sdhb	6.42928e-170	0.254317	0.908	0.525	1.3137e-165	1
Sdf4	7.23884e-167	0.261582	0.947	0.563	1.47911e-162	1
Igfbp4	1.95919e-166	0.354975	1	0.853	4.00322e-162	1
Impdh2	2.57885e-166	0.26329	0.966	0.571	5.26936e-162	1
Map4k4	2.96102e-166	0.269532	0.938	0.55	6.05026e-162	1
Snrpc	7.98305e-166	0.256157	0.963	0.573	1.63118e-161	1
Pdcd6	4.52576e-165	0.251735	0.959	0.575	9.24749e-161	1
Scp2	4.80303e-165	0.253104	0.976	0.576	9.81404e-161	1
Bnip2	5.68518e-164	0.28739	0.882	0.528	1.16165e-159	1
Peg3	5.08254e-163	0.336067	1	0.916	1.03852e-158	1
Arpc5	3.78499e-160	0.270302	0.987	0.597	7.73386e-156	1
Lsm12	6.3435e-157	0.256173	0.97	0.578	1.29617e-152	1
Psmc2	1.11598e-156	0.281278	0.973	0.588	2.28029e-152	1
Eif4g2	4.05077e-156	0.491201	1	0.959	8.27693e-152	1
Dusp11	4.27436e-154	0.254839	0.961	0.579	8.73381e-150	1
Nudcd2	5.22316e-154	0.266473	0.979	0.587	1.06725e-149	1
Gsk3b	2.92965e-152	0.279739	0.894	0.535	5.98615e-148	1
Nono	4.14889e-150	0.327388	0.991	0.629	8.47743e-146	1
Atxn10	1.4161e-149	0.299557	0.987	0.619	2.89352e-145	1
Eif4h	5.78893e-149	0.29221	0.985	0.621	1.18285e-144	1
Dcun1d5	6.77605e-149	0.265839	0.981	0.598	1.38455e-144	1
Creb3l2	1.04593e-148	0.326386	0.997	0.63	2.13715e-144	1
Xrn2	1.70576e-147	0.251821	0.942	0.568	3.48538e-143	1
Gnb1	6.56901e-147	0.381256	0.998	0.661	1.34225e-142	1
U2surp	1.48169e-146	0.263496	0.978	0.6	3.02754e-142	1
Rpl4	2.4733e-146	0.393301	1	0.995	5.0537e-142	1
Syncrip	5.22029e-146	0.316145	0.994	0.635	1.06666e-141	1
Psmc5	7.47378e-145	0.253159	0.984	0.594	1.52712e-140	1
Pafah1b2	9.79041e-145	0.307832	0.818	0.512	2.00048e-140	1
Prkar1a	7.37414e-143	0.272758	0.991	0.612	1.50676e-138	1
Mmp2	6.04648e-141	0.269377	0.831	0.502	1.23548e-136	1
Ptp4a2	3.38559e-140	0.430703	0.999	0.694	6.91778e-136	1
Dnajb6	7.65232e-140	0.252687	0.982	0.607	1.5636e-135	1
Rab18	8.09187e-138	0.259432	0.988	0.613	1.65341e-133	1
Mettl9	6.85192e-137	0.296307	0.802	0.498	1.40005e-132	1
Uqcrc2	1.26192e-136	0.263017	0.829	0.511	2.57849e-132	1
Col5a2	4.39584e-136	0.31169	1	0.785	8.98203e-132	1
Ptma	3.35738e-135	0.303162	1	0.997	6.86014e-131	1
P4hb	2.97762e-134	0.403041	1	0.97	6.08416e-130	1
Lpp	6.59923e-134	0.25308	0.997	0.622	1.34842e-129	1
Sparc	2.0681e-132	0.266673	1	0.998	4.22575e-128	1
Usp34	3.06216e-132	0.263905	0.993	0.635	6.25691e-128	1
Srsf2	4.7993e-131	0.298253	0.992	0.631	9.8064e-127	1
BC004004	7.50447e-131	0.258425	0.987	0.603	1.53339e-126	1
Oat	4.95645e-129	0.255143	0.987	0.611	1.01275e-124	1
B230219D22Rik	3.64278e-128	0.277972	0.992	0.626	7.4433e-124	1
Rab10	1.71184e-127	0.306474	0.781	0.498	3.4978e-123	1
Ddx1	1.57543e-126	0.265536	0.814	0.509	3.21908e-122	1
Calm3	1.98083e-125	0.266264	0.785	0.488	4.04743e-121	1
Arhgap5	4.42082e-124	0.338881	0.999	0.67	9.03306e-120	1
Actr3	6.11691e-124	0.27974	0.994	0.63	1.24987e-119	1
Top2b	2.80659e-121	0.252669	0.994	0.629	5.7347e-117	1
Sugt1	2.22827e-120	0.260517	0.99	0.626	4.55302e-116	1
Ndufa10	9.65115e-119	0.25718	0.808	0.51	1.97202e-114	1
Serp1	1.32239e-116	0.377715	1	0.688	2.70204e-112	1
Ghitm	6.38393e-116	0.289991	0.998	0.641	1.30443e-111	1
Rbbp7	1.02527e-113	0.302074	0.998	0.66	2.09494e-109	1
Cnn3	1.42418e-111	0.276635	0.997	0.653	2.91003e-107	1
Scd2	3.03565e-111	0.345882	0.999	0.701	6.20275e-107	1
App	3.41026e-110	0.279932	1	0.9	6.96819e-106	1
Ncl	9.24994e-109	0.355283	1	0.985	1.89004e-104	1
Npm1	4.74032e-107	0.307248	1	0.999	9.68589e-103	1
Scaf11	1.04333e-106	0.287938	0.995	0.648	2.13184e-102	1
Eef1a1	1.55756e-106	0.254921	1	1	3.18256e-102	1
Zfp91	2.21334e-106	0.253225	0.993	0.645	4.52252e-102	1
Eif3a	2.21715e-104	0.355148	1	0.92	4.53031e-100	1
Gpc3	1.81544e-103	0.275348	1	0.946	3.70948e-99	1
Ccnd2	5.37001e-103	0.414859	1	0.941	1.09725e-98	1
Smc3	1.72655e-102	0.257083	0.994	0.649	3.52786e-98	1
Pbrm1	2.00208e-101	0.285459	0.996	0.661	4.09085e-97	1
Sox9	2.48526e-100	0.380126	1	0.752	5.07812e-96	1
Ube3a	8.92912e-99	0.263906	0.996	0.67	1.82449e-94	1
Nfe2l1	6.2171e-98	0.283113	0.999	0.671	1.27034e-93	1
Fndc3b	1.87619e-96	0.326372	0.999	0.694	3.83363e-92	1
Rpl13a	2.22892e-96	0.268157	1	1	4.55435e-92	1
Colgalt1	6.5792e-95	0.25103	0.998	0.668	1.34433e-90	1
Prpf40a	5.20405e-94	0.274923	0.995	0.674	1.06334e-89	1
Set	1.34877e-89	0.330373	1	0.915	2.75593e-85	1
Grb10	6.70451e-84	0.297494	1	0.909	1.36993e-79	1
Ctnnb1	1.45383e-83	0.404758	1	0.751	2.97062e-79	1
Nop58	2.70275e-83	0.260025	0.998	0.669	5.52252e-79	1
Rpl5	1.00627e-81	0.309304	1	0.996	2.05611e-77	1
Ahnak	5.22245e-81	0.280439	1	0.727	1.0671e-76	1
Rpl23a	1.60167e-78	0.282871	1	0.995	3.2727e-74	1
Kif5b	1.10706e-73	0.293938	1	0.708	2.26207e-69	1
Cltc	1.76066e-73	0.3395	1	0.73	3.59756e-69	1
Atf5	4.67625e-73	0.276978	0.999	0.687	9.55497e-69	1
Csde1	4.43996e-70	0.364133	0.999	0.762	9.07217e-66	1
Pcbp2	1.51688e-64	0.362989	0.999	0.746	3.09945e-60	1
Gars	1.00161e-61	0.278534	0.999	0.706	2.04658e-57	1
Ssr1	3.64542e-54	0.310877	0.999	0.76	7.4487e-50	1
Hsp90aa1	1.11495e-45	0.28598	1	0.951	2.27817e-41	1
Ywhaz	3.85465e-42	0.295979	1	0.764	7.8762e-38	1
Hdlbp	4.64077e-39	0.31205	1	0.968	9.48249e-35	1
Ppic	1.84317e-38	0.252108	1	0.938	3.76615e-34	1
Ywhae	3.53769e-38	0.262796	1	0.934	7.22857e-34	1
Eef2	9.00939e-38	0.26507	1	0.988	1.84089e-33	1
Ckap4	8.50312e-37	0.278012	1	0.962	1.73744e-32	1
Rac1	8.52937e-37	0.265954	1	0.741	1.74281e-32	1
2900097C17Rik	3.14373e-34	0.334793	0.562	0.469	6.42358e-30	1
Hspa9	9.56044e-34	0.302466	1	0.814	1.95348e-29	1
Surf4	3.82242e-30	0.292022	1	0.783	7.81035e-26	1
Tab2	4.37515e-29	0.280316	0.563	0.466	8.93974e-25	1
Cnbp	5.5081e-28	0.288822	0.999	0.772	1.12547e-23	1
Atf4	8.53071e-27	0.337688	1	0.853	1.74308e-22	1
Anp32b	1.3833e-25	0.265292	1	0.956	2.82649e-21	1
Sec31a	8.40372e-19	0.262449	1	0.798	1.71713e-14	1
Ptges3	2.63405e-15	0.26474	1	0.789	5.38215e-11	1
Hnrnpk	2.29235e-10	0.263096	1	0.923	4.68395e-06	1
Maged1	0.00257824	0.255489	1	0.892	1	1
Tagln	0	2.73806	0.897	0.612	0	2
Acta2	0	2.47343	0.87	0.664	0	2
S100a6	0	2.33044	0.989	0.763	0	2
Tpm2	0	1.92201	0.949	0.592	0	2
Lgals1	0	1.92189	0.999	0.87	0	2
Basp1	0	1.8557	0.912	0.507	0	2
S100a4	0	1.8527	0.784	0.174	0	2
Tmsb4x	0	1.82967	0.992	0.853	0	2
Pmepa1	0	1.80562	0.938	0.611	0	2
Timp1	0	1.69597	0.847	0.565	0	2
Prrx2	0	1.68276	0.941	0.258	0	2
Tspo	0	1.64491	0.853	0.209	0	2
Cnn1	0	1.62908	0.621	0.139	0	2
Anxa1	0	1.57256	0.828	0.206	0	2
Myl9	0	1.55698	0.826	0.511	0	2
Actg2	0	1.50017	0.268	0.061	0	2
Ifitm3	0	1.49155	0.966	0.571	0	2
Crip1	0	1.47527	0.755	0.219	0	2
Crlf1	0	1.43146	0.81	0.384	0	2
Hspb1	0	1.40541	0.715	0.127	0	2
Vim	0	1.38872	0.999	0.972	0	2
Tmsb10	0	1.37405	0.998	0.952	0	2
Tnfrsf12a	0	1.35665	0.805	0.22	0	2
Ly6a	0	1.33944	0.379	0.043	0	2
Igfbp7	0	1.28169	0.955	0.746	0	2
Tagln2	0	1.27906	0.818	0.506	0	2
Cryab	0	1.25522	0.654	0.121	0	2
Ckb	0	1.25007	0.694	0.174	0	2
Pfn1	0	1.21387	0.999	0.947	0	2
Arpc1b	0	1.20225	0.983	0.718	0	2
Abracl	0	1.19489	0.905	0.505	0	2
Ccn4	0	1.17551	0.71	0.185	0	2
Nupr1	0	1.17341	0.819	0.734	0	2
Fxyd5	0	1.17019	0.661	0.097	0	2
Anxa3	0	1.16259	0.627	0.118	0	2
Cald1	0	1.15695	0.996	0.919	0	2
S100a11	0	1.14779	0.995	0.914	0	2
Inhba	0	1.14303	0.69	0.249	0	2
Csrp1	0	1.14233	0.658	0.17	0	2
Msn	0	1.13689	0.813	0.302	0	2
Filip1l	0	1.13197	0.559	0.099	0	2
Ass1	0	1.13171	0.554	0.057	0	2
Cfl1	0	1.12078	0.996	0.915	0	2
Myl6	0	1.11963	0.999	0.986	0	2
Ccn5	0	1.11746	0.483	0.089	0	2
Gsn	0	1.10957	0.735	0.174	0	2
Csrp2	0	1.09994	0.819	0.47	0	2
Myl12a	0	1.08953	0.982	0.798	0	2
Fbln5	0	1.08437	0.845	0.513	0	2
Tuba1a	0	1.07728	0.856	0.681	0	2
Actg1	0	1.07508	0.998	0.986	0	2
Lxn	0	1.05678	0.7	0.154	0	2
Nxn	0	1.05472	0.732	0.148	0	2
Col8a1	0	1.0511	0.607	0.192	0	2
Tle5	0	1.04736	0.924	0.442	0	2
Mmp23	0	1.0458	0.677	0.086	0	2
Hmga2	0	1.04071	0.686	0.218	0	2
Cyb5r3	0	1.03888	0.836	0.229	0	2
Nexn	0	1.03492	0.677	0.189	0	2
Lmna	0	1.02004	0.956	0.691	0	2
Gpx1	0	1.01805	0.918	0.576	0	2
2200002D01Rik	0	1.01442	0.485	0.055	0	2
Tpm4	0	1.01421	0.874	0.629	0	2
Ppp1r14b	0	1.00605	0.98	0.804	0	2
Tpm1	0	1.00017	0.984	0.927	0	2
Pls3	0	0.999242	0.78	0.219	0	2
Arpc2	0	0.975504	0.989	0.845	0	2
Pdlim7	0	0.96548	0.699	0.17	0	2
Rflnb	0	0.964861	0.701	0.25	0	2
Rhoc	0	0.964789	0.955	0.712	0	2
Cst3	0	0.957903	0.985	0.956	0	2
Vcl	0	0.94833	0.77	0.294	0	2
Dstn	0	0.943305	0.969	0.867	0	2
Cnn2	0	0.935649	0.87	0.578	0	2
B2m	0	0.92535	0.965	0.637	0	2
Prrx1	0	0.923638	0.878	0.645	0	2
Dpysl3	0	0.919418	0.573	0.135	0	2
Ptms	0	0.914196	0.995	0.881	0	2
Clic1	0	0.911457	0.978	0.816	0	2
Psmd8	0	0.910985	0.91	0.659	0	2
Hbegf	0	0.909737	0.421	0.086	0	2
Eva1b	0	0.909421	0.916	0.678	0	2
Phlda3	0	0.905083	0.7	0.216	0	2
Tm4sf1	0	0.903636	0.41	0.093	0	2
Fhl1	0	0.90138	0.558	0.157	0	2
Scx	0	0.900124	0.548	0.088	0	2
Crip2	0	0.893605	0.591	0.131	0	2
Cxcl14	0	0.885024	0.511	0.207	0	2
Bgn	0	0.882739	0.985	0.901	0	2
Angptl2	0	0.882498	0.495	0.166	0	2
Cthrc1	0	0.867382	0.877	0.786	0	2
Sh3bgrl3	0	0.867179	0.956	0.702	0	2
Actb	0	0.864938	1	0.999	0	2
Palld	0	0.859994	0.724	0.307	0	2
Cyba	0	0.858744	0.896	0.552	0	2
Cavin3	0	0.847228	0.877	0.584	0	2
Arid5b	0	0.841806	0.77	0.286	0	2
Jpt1	0	0.840852	0.717	0.247	0	2
Ndufa4	0	0.837483	0.996	0.916	0	2
Mtch1	0	0.829197	0.964	0.727	0	2
Flna	0	0.821361	0.897	0.648	0	2
Id3	0	0.820351	0.928	0.833	0	2
Ilk	0	0.819476	0.795	0.293	0	2
Lrrfip1	0	0.819375	0.612	0.148	0	2
Cdkn2a	0	0.816111	0.345	0.039	0	2
Rras	0	0.812901	0.732	0.207	0	2
Capg	0	0.806725	0.558	0.093	0	2
Serpinb6a	0	0.806601	0.796	0.298	0	2
Emp3	0	0.805371	0.987	0.936	0	2
Nt5c	0	0.803394	0.768	0.233	0	2
Slc25a5	0	0.799962	0.939	0.679	0	2
Ftl1	0	0.799866	1	0.99	0	2
Gsto1	0	0.79267	0.672	0.22	0	2
Myof	0	0.788131	0.687	0.167	0	2
S100a10	0	0.787638	0.894	0.697	0	2
Anxa2	0	0.787127	0.951	0.847	0	2
Gask1b	0	0.786449	0.515	0.109	0	2
Gnai2	0	0.775815	0.993	0.887	0	2
Prdx2	0	0.773367	0.992	0.857	0	2
Gng12	0	0.771829	0.742	0.218	0	2
Sh3bgrl	0	0.766728	0.842	0.322	0	2
Selenom	0	0.760445	0.959	0.811	0	2
F2r	0	0.759415	0.513	0.109	0	2
Cox5a	0	0.7569	0.986	0.835	0	2
Uchl1	0	0.756095	0.506	0.098	0	2
Mxra7	0	0.755286	0.568	0.095	0	2
Hist1h2bc	0	0.75256	0.557	0.244	0	2
Ppia	0	0.74706	1	0.992	0	2
Fst	0	0.745576	0.446	0.132	0	2
Map1lc3a	0	0.745419	0.905	0.673	0	2
Actn1	0	0.745053	0.845	0.568	0	2
Pfdn1	0	0.745035	0.943	0.69	0	2
Pdlim1	0	0.74466	0.496	0.092	0	2
Hacd1	0	0.742339	0.737	0.285	0	2
Bax	0	0.74166	0.914	0.688	0	2
Fkbp1a	0	0.739471	0.962	0.8	0	2
Atpif1	0	0.7379	0.997	0.905	0	2
Txn1	0	0.734269	0.993	0.926	0	2
Aig1	0	0.731785	0.624	0.19	0	2
Psmb5	0	0.730848	0.975	0.804	0	2
Bri3	0	0.727814	0.945	0.701	0	2
Calm1	0	0.726136	0.998	0.968	0	2
Ucp2	0	0.725651	0.474	0.072	0	2
Lsp1	0	0.724747	0.603	0.229	0	2
Cited2	0	0.724243	0.593	0.226	0	2
Mex3b	0	0.721782	0.548	0.101	0	2
Loxl1	0	0.721538	0.762	0.246	0	2
Ltbp1	0	0.720868	0.703	0.228	0	2
Nradd	0	0.720365	0.533	0.069	0	2
Plpp1	0	0.717891	0.592	0.23	0	2
Hmgn3	0	0.717668	0.716	0.289	0	2
Ap2s1	0	0.715541	0.861	0.392	0	2
Arpc3	0	0.713433	0.934	0.653	0	2
Tgfb1i1	0	0.711869	0.671	0.201	0	2
Hs6st2	0	0.711503	0.695	0.249	0	2
Pla2g4a	0	0.706413	0.491	0.105	0	2
Nme2	0	0.704457	1	0.986	0	2
Timp2	0	0.701183	0.973	0.831	0	2
Calm2	0	0.69764	0.995	0.941	0	2
Trappc4	0	0.692533	0.8	0.31	0	2
Ccdc85b	0	0.692393	0.647	0.207	0	2
Ltbp2	0	0.689781	0.531	0.115	0	2
Esd	0	0.68968	0.948	0.744	0	2
Bmp4	0	0.686192	0.488	0.136	0	2
Rnh1	0	0.68361	0.796	0.302	0	2
Cav1	0	0.680993	0.401	0.084	0	2
Ywhah	0	0.679856	0.765	0.3	0	2
Cmtm7	0	0.679618	0.694	0.23	0	2
Glipr2	0	0.679467	0.613	0.145	0	2
Ppp1ca	0	0.678381	0.963	0.786	0	2
Cd63	0	0.678057	1	0.991	0	2
Sri	0	0.677466	0.773	0.289	0	2
Ahnak2	0	0.677084	0.427	0.053	0	2
Prss23	0	0.676553	0.626	0.285	0	2
Jak1	0	0.675414	0.766	0.264	0	2
H2afj	0	0.674471	0.901	0.701	0	2
Slc25a3	0	0.674044	0.995	0.943	0	2
Dynll1	0	0.673004	0.998	0.966	0	2
Plp2	0	0.668426	0.694	0.219	0	2
Tln1	0	0.665603	0.931	0.744	0	2
Mgll	0	0.665055	0.349	0.106	0	2
Zyx	0	0.664663	0.61	0.194	0	2
Rap1b	0	0.664467	0.753	0.255	0	2
Tmem119	0	0.656686	0.579	0.147	0	2
S100a13	0	0.656482	0.674	0.215	0	2
Vps29	0	0.654915	0.853	0.482	0	2
Serf2	0	0.65469	1	0.993	0	2
Rps2	0	0.650533	1	0.987	0	2
Arl6ip5	0	0.646608	0.642	0.207	0	2
Cdkn2b	0	0.644609	0.415	0.05	0	2
Romo1	0	0.640874	0.981	0.836	0	2
Rps27l	0	0.637379	0.998	0.943	0	2
Fads3	0	0.635806	0.527	0.139	0	2
Col4a1	0	0.635321	0.731	0.319	0	2
Cxcl12	0	0.634779	0.429	0.139	0	2
Emp2	0	0.634749	0.614	0.18	0	2
Ccdc124	0	0.633651	0.663	0.198	0	2
Clta	0	0.633371	0.994	0.903	0	2
Npc2	0	0.630723	0.939	0.784	0	2
Ppp1r14a	0	0.629419	0.399	0.061	0	2
Mdh2	0	0.628097	0.919	0.691	0	2
Atp5d	0	0.626143	0.994	0.88	0	2
Sept7	0	0.623332	0.968	0.845	0	2
Tmem176a	0	0.622868	0.722	0.3	0	2
Anxa8	0	0.621574	0.32	0.047	0	2
Psmc4	0	0.621318	0.81	0.356	0	2
Crabp2	0	0.617585	0.36	0.06	0	2
Pdcl3	0	0.617065	0.721	0.283	0	2
Cox6c	0	0.617006	1	0.957	0	2
Unc5b	0	0.616958	0.566	0.155	0	2
Tubb6	0	0.615716	0.463	0.157	0	2
Ybx3	0	0.615018	0.904	0.706	0	2
Vamp5	0	0.614293	0.436	0.068	0	2
Pawr	0	0.614136	0.504	0.101	0	2
Vps36	0	0.611248	0.698	0.248	0	2
Prdx1	0	0.610495	0.996	0.938	0	2
Atox1	0	0.60705	0.972	0.793	0	2
Nme1	0	0.606939	0.953	0.837	0	2
Dkk3	0	0.605971	0.554	0.166	0	2
Hmg20b	0	0.603843	0.764	0.308	0	2
Nes	0	0.602845	0.368	0.114	0	2
Cap1	0	0.601391	0.685	0.233	0	2
Elob	0	0.600346	1	0.965	0	2
Vasp	0	0.597272	0.577	0.153	0	2
Dynlrb1	0	0.59722	0.934	0.718	0	2
Tax1bp3	0	0.595788	0.6	0.16	0	2
Rtn4	0	0.594798	0.856	0.642	0	2
Tpm3	0	0.593763	0.901	0.723	0	2
Eif5a	0	0.592505	0.996	0.958	0	2
Pdlim5	0	0.591534	0.598	0.198	0	2
Fam89b	0	0.590551	0.635	0.196	0	2
Uqcrc1	0	0.590348	0.745	0.278	0	2
Gemin7	0	0.589747	0.678	0.232	0	2
Ddx39	0	0.589563	0.531	0.17	0	2
Vat1	0	0.588928	0.536	0.121	0	2
Ostf1	0	0.585722	0.717	0.286	0	2
Npdc1	0	0.58524	0.482	0.104	0	2
Edf1	0	0.584944	0.973	0.824	0	2
Acadl	0	0.584514	0.615	0.197	0	2
Dctn3	0	0.583034	0.765	0.309	0	2
Cux1	0	0.581116	0.571	0.196	0	2
Ssbp4	0	0.58108	0.654	0.217	0	2
Dnaja1	0	0.579246	0.967	0.822	0	2
Mrpl20	0	0.578248	0.93	0.71	0	2
Parva	0	0.578014	0.718	0.268	0	2
Fstl1	0	0.577535	0.98	0.833	0	2
Cox6b1	0	0.575683	0.998	0.917	0	2
Capzb	0	0.574676	0.86	0.591	0	2
Pgls	0	0.573644	0.958	0.772	0	2
Comt	0	0.573017	0.658	0.227	0	2
Ubl5	0	0.572961	0.984	0.844	0	2
Txnrd1	0	0.572883	0.649	0.266	0	2
Stk17b	0	0.572264	0.517	0.124	0	2
Ybx1	0	0.571165	0.999	0.983	0	2
Map1lc3b	0	0.570344	0.917	0.71	0	2
Nhp2	0	0.570234	0.703	0.288	0	2
Tmem160	0	0.570119	0.855	0.572	0	2
Arhgdib	0	0.566956	0.394	0.082	0	2
Kras	0	0.565648	0.744	0.306	0	2
Gnb2	0	0.564428	0.963	0.802	0	2
Gas2	0	0.563874	0.508	0.19	0	2
Txndc17	0	0.562091	0.952	0.769	0	2
Psmb3	0	0.561067	0.944	0.757	0	2
Fam3c	0	0.560514	0.664	0.273	0	2
Atp6v0c	0	0.559786	0.961	0.841	0	2
Dctn2	0	0.558205	0.754	0.314	0	2
Cttn	0	0.557392	0.663	0.249	0	2
Ndufs2	0	0.557327	0.892	0.648	0	2
Card19	0	0.55615	0.607	0.205	0	2
Ube2m	0	0.554439	0.949	0.778	0	2
Cyc1	0	0.553402	0.762	0.334	0	2
Mtpn	0	0.551952	0.725	0.313	0	2
Cks1b	0	0.551474	0.658	0.3	0	2
Tmem126a	0	0.54979	0.722	0.294	0	2
Kifap3	0	0.549788	0.678	0.258	0	2
Apex1	0	0.547747	0.627	0.215	0	2
Tgfb3	0	0.546752	0.481	0.177	0	2
Eif1a	0	0.546743	0.88	0.67	0	2
Ddah2	0	0.545982	0.614	0.19	0	2
Sat1	0	0.545424	0.561	0.22	0	2
Pcdh7	0	0.545304	0.563	0.212	0	2
Gm15867	0	0.544632	0.473	0.094	0	2
Dnpep	0	0.543935	0.581	0.179	0	2
Elovl1	0	0.542477	0.538	0.152	0	2
Nedd8	0	0.542434	0.99	0.891	0	2
Ap1s1	0	0.541515	0.677	0.262	0	2
Lhx9	0	0.541184	0.389	0.063	0	2
Lmod1	0	0.541136	0.267	0.033	0	2
Uqcc2	0	0.539862	0.968	0.824	0	2
Pdcd5	0	0.539441	0.97	0.827	0	2
Psmd13	0	0.539043	0.714	0.285	0	2
Fhl2	0	0.53786	0.45	0.13	0	2
Cyfip1	0	0.5372	0.665	0.228	0	2
Aprt	0	0.536685	0.923	0.762	0	2
Cox5b	0	0.534727	0.994	0.902	0	2
Gabarap	0	0.53313	0.997	0.954	0	2
Hras	0	0.532098	0.809	0.536	0	2
Uqcrq	0	0.530092	0.996	0.937	0	2
Pomp	0	0.528488	0.95	0.792	0	2
Rnf187	0	0.527417	0.734	0.306	0	2
Ndufs8	0	0.527297	0.721	0.305	0	2
Reep5	0	0.526502	0.956	0.816	0	2
Epb41l3	0	0.523738	0.504	0.152	0	2
Lima1	0	0.523006	0.708	0.299	0	2
Rexo2	0	0.521262	0.924	0.758	0	2
Rsu1	0	0.520537	0.636	0.237	0	2
Ssu72	0	0.520479	0.777	0.406	0	2
Gpx4	0	0.520033	0.994	0.924	0	2
Ift43	0	0.519752	0.648	0.244	0	2
Ap3s1	0	0.518634	0.637	0.234	0	2
Glrx5	0	0.518122	0.809	0.449	0	2
Supt4a	0	0.517431	0.717	0.298	0	2
Dbndd2	0	0.517294	0.407	0.059	0	2
Marcksl1	0	0.516422	0.572	0.21	0	2
Ube2a	0	0.515795	0.62	0.207	0	2
Higd2a	0	0.515389	0.697	0.283	0	2
Tprgl	0	0.514963	0.547	0.159	0	2
Ube2v1	0	0.514167	0.708	0.283	0	2
Cyb5a	0	0.513911	0.651	0.24	0	2
Map2k3	0	0.513833	0.526	0.147	0	2
Snf8	0	0.513124	0.718	0.291	0	2
Cdc42ep5	0	0.513052	0.552	0.158	0	2
Nell2	0	0.512838	0.349	0.045	0	2
Wasf2	0	0.512514	0.722	0.296	0	2
2310022B05Rik	0	0.512278	0.591	0.191	0	2
Lhfp	0	0.511718	0.706	0.32	0	2
Atp5j2	0	0.510184	0.998	0.941	0	2
Ctnna1	0	0.509894	0.753	0.352	0	2
Sem1	0	0.508658	0.999	0.951	0	2
Sparc	0	0.508258	1	0.998	0	2
Nmt1	0	0.508144	0.743	0.324	0	2
Rnaseh2c	0	0.507199	0.602	0.242	0	2
Atp6v0d1	0	0.506751	0.598	0.202	0	2
Wsb2	0	0.506444	0.555	0.159	0	2
Akap12	0	0.506272	0.406	0.123	0	2
Psma7	0	0.505389	0.99	0.913	0	2
Ly6e	0	0.504875	0.618	0.238	0	2
Gng10	0	0.50453	0.829	0.543	0	2
Acaa2	0	0.504486	0.535	0.157	0	2
Man1a2	0	0.504315	0.664	0.252	0	2
Cox6b2	0	0.503459	0.385	0.121	0	2
Tmem37	0	0.502402	0.381	0.085	0	2
Ehd1	0	0.49899	0.591	0.205	0	2
Ndufb9	0	0.495596	0.992	0.902	0	2
Aurkaip1	0	0.494719	0.618	0.219	0	2
Limd2	0	0.494001	0.609	0.243	0	2
Csnk2b	0	0.493879	0.806	0.459	0	2
Rwdd1	0	0.49383	0.944	0.761	0	2
Ndufv1	0	0.493235	0.638	0.237	0	2
Mlf2	0	0.492747	0.861	0.604	0	2
Arpc4	0	0.49204	0.729	0.306	0	2
Vgll3	0	0.491193	0.415	0.075	0	2
Pmm1	0	0.491113	0.534	0.185	0	2
Gxylt2	0	0.49071	0.546	0.22	0	2
Itm2c	0	0.490552	0.639	0.27	0	2
Mgst3	0	0.48881	0.356	0.063	0	2
Btf3	0	0.48873	0.999	0.963	0	2
Asap1	0	0.488707	0.624	0.258	0	2
Rhoj	0	0.488385	0.495	0.141	0	2
Myo1c	0	0.488	0.515	0.164	0	2
Acot9	0	0.487501	0.492	0.109	0	2
Lap3	0	0.486201	0.623	0.241	0	2
Arf5	0	0.48618	0.978	0.873	0	2
Thy1	0	0.485355	0.296	0.046	0	2
Hand2	0	0.485107	0.428	0.123	0	2
Slc25a4	0	0.484951	0.999	0.98	0	2
Creb3l1	0	0.484325	0.503	0.162	0	2
Gtf3c6	0	0.483104	0.609	0.213	0	2
Bpgm	0	0.48281	0.31	0.065	0	2
Atp5k	0	0.482178	0.988	0.899	0	2
Ndufa11	0	0.481654	0.964	0.824	0	2
Rbms2	0	0.481609	0.552	0.17	0	2
Cyth3	0	0.481441	0.601	0.243	0	2
Snx7	0	0.481174	0.482	0.133	0	2
Abcg2	0	0.480277	0.366	0.074	0	2
Mtus2	0	0.479333	0.421	0.106	0	2
Rab11a	0	0.479323	0.653	0.264	0	2
1110008P14Rik	0	0.478976	0.542	0.177	0	2
Fdx2	0	0.478922	0.577	0.196	0	2
Smdt1	0	0.478879	0.958	0.81	0	2
Ifngr2	0	0.478693	0.481	0.128	0	2
Snrpa1	0	0.476075	0.642	0.288	0	2
Bola2	0	0.476019	0.937	0.784	0	2
Pgrmc1	0	0.475852	0.756	0.392	0	2
Rbpms	0	0.475233	0.43	0.129	0	2
Gatad1	0	0.475039	0.649	0.249	0	2
Pin1	0	0.474536	0.702	0.318	0	2
Dtnbp1	0	0.473846	0.52	0.157	0	2
Raly	0	0.473202	0.846	0.589	0	2
Arpp19	0	0.47314	0.942	0.777	0	2
Uba1	0	0.471248	0.66	0.266	0	2
Nr2f6	0	0.471146	0.503	0.13	0	2
Wnt16	0	0.47072	0.26	0.035	0	2
Psme2	0	0.469929	0.639	0.267	0	2
Eif3k	0	0.468738	0.985	0.875	0	2
Dbn1	0	0.466076	0.464	0.132	0	2
Cdc42	0	0.465103	0.985	0.909	0	2
Cox20	0	0.46504	0.598	0.223	0	2
Lrrc42	0	0.464588	0.568	0.194	0	2
Rab2a	0	0.464504	0.987	0.914	0	2
Rnf11	0	0.464434	0.667	0.277	0	2
Plxdc2	0	0.464342	0.585	0.199	0	2
Tbcb	0	0.464178	0.807	0.505	0	2
Psma3	0	0.462911	0.977	0.883	0	2
Atp5mpl	0	0.462216	0.968	0.825	0	2
Msrb3	0	0.46207	0.523	0.173	0	2
Psme1	0	0.461853	0.644	0.254	0	2
Timm13	0	0.461455	0.959	0.814	0	2
Mrps15	0	0.461435	0.71	0.32	0	2
Fis1	0	0.460357	0.901	0.68	0	2
Fabp3	0	0.46009	0.291	0.068	0	2
Mrpl43	0	0.459491	0.695	0.302	0	2
Cast	0	0.459054	0.544	0.192	0	2
Mrpl52	0	0.458547	0.976	0.85	0	2
Atp5h	0	0.458191	0.997	0.944	0	2
Micos10	0	0.457335	0.976	0.87	0	2
Mrpl28	0	0.457327	0.67	0.282	0	2
Erh	0	0.457199	0.69	0.301	0	2
Ifi30	0	0.457058	0.456	0.135	0	2
Psma2	0	0.456888	0.947	0.796	0	2
Psmc5	0	0.456085	0.856	0.623	0	2
Eif2s1	0	0.455792	0.735	0.366	0	2
Rhoq	0	0.454722	0.49	0.157	0	2
Psmd11	0	0.454687	0.718	0.322	0	2
Wdfy1	0	0.454419	0.442	0.122	0	2
Ube2l3	0	0.453817	0.904	0.686	0	2
Mrps36	0	0.453653	0.661	0.277	0	2
Rab5if	0	0.453403	0.879	0.681	0	2
Tgfb1	0	0.453092	0.404	0.099	0	2
Msrb1	0	0.451923	0.456	0.134	0	2
Pitpna	0	0.451674	0.737	0.379	0	2
Ola1	0	0.451323	0.674	0.29	0	2
D8Ertd738e	0	0.451304	0.921	0.748	0	2
Itga11	0	0.450182	0.413	0.111	0	2
Ehd4	0	0.450017	0.422	0.11	0	2
Ak1	0	0.449815	0.438	0.12	0	2
Ssna1	0	0.449239	0.647	0.259	0	2
Taf10	0	0.449022	0.909	0.704	0	2
Cox8a	0	0.448779	1	0.96	0	2
Psmb6	0	0.448466	0.944	0.814	0	2
Ppp1r18	0	0.448141	0.385	0.066	0	2
Cox4i1	0	0.448097	1	0.979	0	2
Lamtor1	0	0.448042	0.787	0.472	0	2
Serinc2	0	0.447693	0.401	0.081	0	2
Atp5b	0	0.446486	0.987	0.926	0	2
Praf2	0	0.446457	0.592	0.236	0	2
Cdo1	0	0.446233	0.314	0.072	0	2
Oaz1	0	0.446008	0.999	0.966	0	2
Pdcd10	0	0.444582	0.7	0.311	0	2
Arpc1a	0	0.44302	0.594	0.231	0	2
Cuedc2	0	0.442151	0.639	0.262	0	2
Ethe1	0	0.441954	0.443	0.106	0	2
Mrps18c	0	0.441841	0.689	0.305	0	2
Polr1d	0	0.441664	0.943	0.768	0	2
Gipc1	0	0.440695	0.492	0.148	0	2
Myo1e	0	0.44008	0.528	0.201	0	2
Nfkbia	0	0.439917	0.518	0.202	0	2
Cd248	0	0.439157	0.466	0.137	0	2
Glrx2	0	0.438567	0.663	0.284	0	2
Ndufb7	0	0.438439	0.952	0.813	0	2
Mxra8	0	0.438431	0.617	0.263	0	2
Atp5g2	0	0.437705	0.999	0.943	0	2
Ak6	0	0.437313	0.545	0.201	0	2
Cript	0	0.436857	0.559	0.198	0	2
Nuak1	0	0.436542	0.524	0.185	0	2
Ap1s2	0	0.43619	0.379	0.083	0	2
Sumo2	0	0.436125	0.986	0.893	0	2
Map7d1	0	0.435936	0.523	0.168	0	2
Chmp3	0	0.43554	0.69	0.302	0	2
Emd	0	0.435449	0.58	0.218	0	2
Shisa5	0	0.435245	0.486	0.158	0	2
Mrps11	0	0.432736	0.495	0.147	0	2
Cct5	0	0.432475	0.939	0.801	0	2
Arl8a	0	0.432085	0.456	0.128	0	2
Pfdn4	0	0.432058	0.603	0.244	0	2
Pin4	0	0.432053	0.69	0.299	0	2
Iscu	0	0.432014	0.556	0.212	0	2
Smad7	0	0.431938	0.536	0.208	0	2
Psmc1	0	0.431716	0.717	0.341	0	2
Fkbp8	0	0.431499	0.698	0.322	0	2
Pak2	0	0.431234	0.704	0.33	0	2
Gadd45b	0	0.430743	0.559	0.227	0	2
Uqcrfs1	0	0.428733	0.749	0.373	0	2
Ccdc68	0	0.427917	0.293	0.034	0	2
Eno3	0	0.427746	0.338	0.097	0	2
Elk3	0	0.427062	0.553	0.209	0	2
Gyg	0	0.426718	0.368	0.08	0	2
Ufc1	0	0.424768	0.699	0.327	0	2
Tmem208	0	0.424738	0.674	0.3	0	2
Fgf2	0	0.423493	0.341	0.075	0	2
Med8	0	0.423257	0.562	0.206	0	2
Pea15a	0	0.422898	0.4	0.092	0	2
Twist2	0	0.422325	0.325	0.038	0	2
Elof1	0	0.422171	0.676	0.299	0	2
Capn2	0	0.421625	0.518	0.183	0	2
Psmd14	0	0.421009	0.657	0.297	0	2
Sys1	0	0.420819	0.678	0.311	0	2
Eif3l	0	0.420282	0.67	0.295	0	2
Mob4	0	0.420063	0.641	0.267	0	2
Tln2	0	0.419492	0.4	0.124	0	2
Rasl11a	0	0.419062	0.265	0.037	0	2
Eif1	0	0.419006	1	0.995	0	2
Cd44	0	0.418436	0.338	0.068	0	2
Mtch2	0	0.41644	0.652	0.281	0	2
Cdk2ap2	0	0.416326	0.443	0.124	0	2
Sigmar1	0	0.416267	0.558	0.222	0	2
Mrps7	0	0.416119	0.624	0.268	0	2
Ripk3	0	0.414994	0.332	0.057	0	2
Acot7	0	0.414602	0.454	0.144	0	2
Ccdc102a	0	0.414368	0.46	0.14	0	2
Chmp5	0	0.41426	0.671	0.307	0	2
Trappc3	0	0.413912	0.551	0.199	0	2
Commd2	0	0.41388	0.515	0.182	0	2
Atp5f1	0	0.41374	0.986	0.887	0	2
Gm16286	0	0.41325	0.667	0.306	0	2
Jtb	0	0.409596	0.581	0.25	0	2
Nbl1	0	0.409339	0.392	0.091	0	2
Fam173a	0	0.409114	0.503	0.181	0	2
Eif3e	0	0.408782	0.986	0.916	0	2
Tbca	0	0.408649	0.975	0.855	0	2
Atp5l	0	0.408632	0.999	0.957	0	2
Cd59a	0	0.407454	0.329	0.079	0	2
Akr1b3	0	0.407343	0.484	0.172	0	2
Ier5l	0	0.40652	0.402	0.112	0	2
Plscr3	0	0.405941	0.472	0.136	0	2
Scn1b	0	0.405372	0.426	0.129	0	2
Cuta	0	0.404968	0.671	0.311	0	2
Ap2a2	0	0.404947	0.601	0.254	0	2
Ecm1	0	0.404886	0.309	0.044	0	2
Bloc1s2	0	0.403936	0.481	0.156	0	2
Mtap	0	0.403031	0.521	0.197	0	2
Rab21	0	0.402999	0.562	0.217	0	2
Dnlz	0	0.400934	0.557	0.217	0	2
Emc2	0	0.400585	0.566	0.234	0	2
Csnk1e	0	0.399749	0.497	0.176	0	2
4931406P16Rik	0	0.39974	0.431	0.144	0	2
Ptpn1	0	0.399568	0.49	0.181	0	2
Naa20	0	0.398335	0.552	0.22	0	2
Pdgfc	0	0.396879	0.465	0.158	0	2
Pkig	0	0.395623	0.481	0.177	0	2
Glmp	0	0.395065	0.45	0.143	0	2
Uck2	0	0.394479	0.465	0.161	0	2
Lasp1	0	0.394158	0.451	0.141	0	2
Strap	0	0.392933	0.637	0.284	0	2
Idh3g	0	0.391365	0.562	0.232	0	2
Ptpn9	0	0.391358	0.471	0.154	0	2
Gps1	0	0.390506	0.589	0.249	0	2
S100a16	0	0.390399	0.322	0.082	0	2
Ndufa9	0	0.390134	0.595	0.256	0	2
Arl6ip4	0	0.390113	0.58	0.24	0	2
Vti1b	0	0.389489	0.571	0.238	0	2
2900026A02Rik	0	0.388754	0.344	0.06	0	2
Fblim1	0	0.387716	0.322	0.049	0	2
Adrm1	0	0.38767	0.485	0.172	0	2
Tes	0	0.387428	0.273	0.053	0	2
Fstl3	0	0.387288	0.318	0.061	0	2
Mtx2	0	0.38635	0.496	0.166	0	2
Tomm22	0	0.38632	0.601	0.259	0	2
Plekho1	0	0.385663	0.391	0.096	0	2
Irx3	0	0.385001	0.273	0.066	0	2
Morrbid	0	0.384801	0.28	0.024	0	2
Yaf2	0	0.383295	0.495	0.176	0	2
Bdnf	0	0.381855	0.258	0.046	0	2
Aip	0	0.380369	0.499	0.181	0	2
Olfml2b	0	0.380275	0.296	0.06	0	2
Ercc1	0	0.37682	0.423	0.127	0	2
Flot1	0	0.376224	0.381	0.114	0	2
Gpc4	0	0.375582	0.417	0.135	0	2
Itgb1bp1	0	0.375153	0.486	0.17	0	2
Rab5c	0	0.374533	0.576	0.239	0	2
Peak1	0	0.368977	0.406	0.122	0	2
Cltb	0	0.368191	0.439	0.148	0	2
Ctxn1	0	0.367265	0.273	0.042	0	2
Armc1	0	0.36635	0.483	0.175	0	2
Adam19	0	0.365225	0.342	0.074	0	2
Uap1l1	0	0.36412	0.297	0.066	0	2
Hsp90ab1	0	0.36354	1	1	0	2
Axl	0	0.359772	0.342	0.091	0	2
Khdrbs3	0	0.359595	0.296	0.064	0	2
Olfml3	0	0.358599	0.396	0.119	0	2
Tmem159	0	0.358486	0.305	0.061	0	2
Litaf	0	0.357833	0.402	0.129	0	2
Fibp	0	0.354696	0.447	0.153	0	2
Lactb	0	0.354669	0.345	0.09	0	2
Hs6st1	0	0.354444	0.365	0.093	0	2
Nubp1	0	0.350837	0.432	0.144	0	2
Xpnpep1	0	0.342726	0.423	0.135	0	2
Jup	0	0.340175	0.297	0.051	0	2
Clba1	0	0.33573	0.271	0.045	0	2
Gata3	0	0.331649	0.274	0.065	0	2
Acads	0	0.327128	0.369	0.111	0	2
March2	0	0.326733	0.384	0.115	0	2
Spr	0	0.323575	0.356	0.101	0	2
1500009L16Rik	0	0.322895	0.275	0.052	0	2
Hspb6	0	0.321788	0.299	0.07	0	2
Rab3ip	0	0.317871	0.304	0.07	0	2
Gmpr	0	0.314379	0.283	0.057	0	2
Syngr2	0	0.312779	0.319	0.075	0	2
Rnf150	0	0.311024	0.342	0.091	0	2
Ctsc	0	0.307319	0.255	0.05	0	2
Coro1c	0	0.305084	0.334	0.092	0	2
Ldlrad4	0	0.304484	0.351	0.102	0	2
Speg	0	0.304367	0.292	0.066	0	2
Tmem123	0	0.301527	0.339	0.094	0	2
Baz1a	0	0.295112	0.297	0.071	0	2
Bak1	0	0.292739	0.322	0.084	0	2
Gss	0	0.292576	0.311	0.083	0	2
Cacnb3	0	0.275823	0.265	0.055	0	2
Map6	0	0.263353	0.26	0.047	0	2
Atp5j	4.53078e-308	0.406982	0.997	0.938	9.25774e-304	2
Atp6v1d	5.2235e-308	0.383978	0.556	0.23	1.06732e-303	2
Cd47	6.96541e-308	0.507428	0.676	0.326	1.42324e-303	2
Tmem176b	1.1076e-307	0.531282	0.844	0.651	2.26316e-303	2
Smco4	2.19154e-307	0.376381	0.445	0.16	4.47797e-303	2
Rbp1	3.0229e-307	0.584082	0.365	0.115	6.17669e-303	2
Capns1	3.11717e-307	0.440774	0.88	0.682	6.36931e-303	2
Eif3i	5.19302e-307	0.409869	0.955	0.821	1.06109e-302	2
Glud1	1.43818e-306	0.394204	0.603	0.261	2.93863e-302	2
Psmd6	2.15104e-306	0.44915	0.827	0.57	4.39522e-302	2
Ddah1	2.24426e-306	0.564284	0.547	0.238	4.5857e-302	2
Cycs	2.37074e-306	0.495796	0.853	0.635	4.84413e-302	2
Lox	3.73421e-306	0.866945	0.798	0.573	7.6301e-302	2
Cdc34	6.44488e-306	0.382941	0.521	0.207	1.31688e-301	2
Med29	8.37867e-306	0.399974	0.646	0.295	1.71201e-301	2
Gnai1	1.10798e-305	0.31824	0.289	0.075	2.26393e-301	2
Glrx3	2.04076e-305	0.430367	0.908	0.738	4.16988e-301	2
Ehd2	4.69695e-305	0.400155	0.507	0.199	9.59727e-301	2
Eif4e2	1.37141e-304	0.429766	0.881	0.689	2.8022e-300	2
Cstb	1.74657e-304	0.505177	0.86	0.657	3.56877e-300	2
Cox6a1	3.27178e-304	0.407968	0.965	0.846	6.68522e-300	2
Nfe2l2	5.56446e-304	0.380014	0.491	0.188	1.13699e-299	2
Reep3	1.14828e-303	0.380396	0.584	0.246	2.34628e-299	2
Gnai3	2.07875e-303	0.394031	0.633	0.284	4.2475e-299	2
Selenof	2.22512e-303	0.398765	0.983	0.917	4.54658e-299	2
Ndufb2	5.24584e-303	0.407547	0.959	0.815	1.07188e-298	2
Mrps34	8.01958e-303	0.390127	0.594	0.259	1.63864e-298	2
Degs1	2.11387e-302	0.416982	0.641	0.297	4.31927e-298	2
Eif3h	3.12221e-302	0.431515	0.989	0.912	6.37962e-298	2
Pet100	3.15279e-302	0.385276	0.619	0.273	6.4421e-298	2
Foxp1	2.80863e-301	0.527982	0.81	0.473	5.73887e-297	2
Ccdc107	4.83014e-301	0.40646	0.665	0.31	9.86942e-297	2
Syf2	5.15608e-301	0.384802	0.607	0.265	1.05354e-296	2
Sh3glb1	4.09306e-300	0.403308	0.936	0.807	8.36335e-296	2
Dusp3	2.45031e-299	0.261231	0.257	0.06	5.00672e-295	2
Bop1	3.4724e-299	0.270009	0.282	0.072	7.09515e-295	2
Ndufb8	7.83055e-299	0.429231	0.943	0.792	1.60002e-294	2
Gcsh	8.22715e-299	0.362616	0.48	0.184	1.68105e-294	2
Fez2	1.66914e-298	0.36033	0.381	0.123	3.41056e-294	2
Col5a2	2.22087e-297	0.570272	0.98	0.795	4.53791e-293	2
Prmt1	2.74649e-297	0.470846	0.903	0.749	5.61191e-293	2
Mrpl35	8.77797e-297	0.386631	0.607	0.272	1.7936e-292	2
Psmb7	1.4827e-296	0.40325	0.748	0.396	3.0296e-292	2
Slc6a6	4.60268e-296	0.417251	0.533	0.21	9.40465e-292	2
Dok1	5.80691e-296	0.461578	0.486	0.192	1.18652e-291	2
Mrpl11	6.60891e-295	0.36638	0.58	0.25	1.3504e-290	2
Itgb5	8.27077e-295	0.386417	0.521	0.211	1.68997e-290	2
Rab1b	1.0477e-294	0.337481	0.479	0.182	2.14077e-290	2
Dync1i2	2.45414e-294	0.404774	0.935	0.784	5.01454e-290	2
Leprotl1	1.56896e-293	0.389102	0.595	0.262	3.20586e-289	2
Pakap.1	9.10186e-293	0.430698	0.52	0.209	1.85978e-288	2
Rnd3	1.5962e-292	0.52564	0.698	0.337	3.26152e-288	2
Rbm42	2.02178e-292	0.347046	0.535	0.219	4.13111e-288	2
Dph3	2.02802e-292	0.397393	0.669	0.319	4.14385e-288	2
Igsf8	8.06454e-292	0.334808	0.377	0.123	1.64783e-287	2
Fam98b	1.67083e-291	0.338858	0.468	0.176	3.414e-287	2
Cd81	1.68356e-291	0.498183	0.984	0.928	3.44001e-287	2
Actr1b	2.82056e-291	0.31878	0.435	0.155	5.76326e-287	2
Cct3	4.78021e-291	0.437817	0.89	0.715	9.76739e-287	2
Phb	6.42098e-291	0.352474	0.505	0.201	1.312e-286	2
Lama5	2.01036e-290	0.265494	0.276	0.069	4.10777e-286	2
Znhit1	4.18644e-290	0.385161	0.623	0.284	8.55416e-286	2
Chmp2b	7.01916e-290	0.584377	0.6	0.284	1.43422e-285	2
Psmc3	1.07043e-289	0.418255	0.895	0.714	2.18721e-285	2
Stard3nl	1.66232e-289	0.331122	0.416	0.146	3.39663e-285	2
Ralb	1.97208e-289	0.322465	0.398	0.135	4.02955e-285	2
Sac3d1	2.86543e-289	0.31355	0.356	0.112	5.85493e-285	2
Mrpl22	9.12657e-289	0.331866	0.458	0.172	1.86483e-284	2
Gpx7	5.0909e-288	0.424589	0.575	0.258	1.04022e-283	2
Wnt5a	5.96928e-288	0.442817	0.446	0.167	1.2197e-283	2
Atp5e	6.92313e-288	0.446106	0.997	0.953	1.4146e-283	2
Scand1	9.89092e-288	0.413484	0.978	0.879	2.02101e-283	2
Sfxn3	6.43033e-287	0.253587	0.269	0.067	1.31391e-282	2
Pnp	7.14103e-287	0.311878	0.362	0.115	1.45913e-282	2
Rnase4	1.67019e-286	0.303758	0.305	0.085	3.4127e-282	2
Mea1	2.81075e-286	0.362004	0.548	0.232	5.74321e-282	2
Coa3	4.56047e-286	0.407086	0.7	0.351	9.31841e-282	2
Tnfaip1	4.82913e-286	0.324113	0.437	0.158	9.86736e-282	2
Hoxd11	5.57054e-286	0.445793	0.526	0.22	1.13823e-281	2
Eif4a3	1.16085e-285	0.383717	0.676	0.323	2.37197e-281	2
Hacd2	2.00591e-285	0.365311	0.421	0.153	4.09867e-281	2
Polr2l	3.76585e-285	0.295351	0.347	0.108	7.69475e-281	2
Marcks	6.90758e-284	0.612976	0.911	0.723	1.41143e-279	2
Nsmce1	1.09424e-283	0.348295	0.482	0.188	2.23587e-279	2
Fh1	1.24081e-283	0.344206	0.482	0.189	2.53534e-279	2
Klf13	2.34762e-283	0.400724	0.585	0.252	4.79689e-279	2
Trappc1	3.11319e-283	0.347656	0.497	0.199	6.36118e-279	2
Metap2	1.77252e-282	0.383478	0.964	0.866	3.62179e-278	2
Tspan2	4.5204e-282	0.299286	0.263	0.066	9.23653e-278	2
Pold4	1.30989e-281	0.373437	0.504	0.205	2.67651e-277	2
Syt11	1.60073e-281	0.284607	0.271	0.07	3.27077e-277	2
Stip1	1.89124e-281	0.380115	0.585	0.261	3.86437e-277	2
Rps20	2.91302e-281	0.471432	1	1	5.95218e-277	2
Ubxn1	1.85518e-280	0.389319	0.915	0.739	3.79068e-276	2
Mrps25	7.42145e-280	0.347666	0.544	0.23	1.51642e-275	2
Txndc9	1.18945e-279	0.388827	0.687	0.34	2.43041e-275	2
Cbr2	2.13816e-279	0.424956	0.462	0.182	4.36891e-275	2
Lamp1	1.39465e-278	0.417386	0.922	0.782	2.84968e-274	2
Samm50	1.55278e-278	0.354809	0.557	0.242	3.1728e-274	2
Clec14a	1.63948e-278	0.447978	0.299	0.086	3.34995e-274	2
Ctps	1.6772e-278	0.320683	0.397	0.137	3.42703e-274	2
Yipf1	1.69111e-278	0.316523	0.405	0.143	3.45545e-274	2
Rars	1.91281e-278	0.384844	0.609	0.28	3.90845e-274	2
Arhgdia	3.14997e-278	0.424471	0.878	0.696	6.43633e-274	2
Tma7	3.36962e-278	0.387219	0.996	0.928	6.88514e-274	2
Plin2	4.16028e-278	0.395104	0.421	0.153	8.50071e-274	2
Pcbp4	5.63717e-278	0.367256	0.505	0.207	1.15184e-273	2
Itgb1	7.19762e-278	0.475667	0.991	0.932	1.47069e-273	2
Tead2	7.3142e-278	0.320249	0.431	0.156	1.49451e-273	2
Cers2	1.80715e-277	0.342042	0.516	0.211	3.69255e-273	2
Ufm1	9.82331e-277	0.394049	0.711	0.37	2.0072e-272	2
Cops6	1.24904e-276	0.410388	0.859	0.644	2.55216e-272	2
Sap18	2.09072e-276	0.400307	0.612	0.287	4.27197e-272	2
Ap2m1	3.88138e-276	0.411982	0.829	0.586	7.93082e-272	2
Ran	1.45301e-275	0.533493	0.974	0.897	2.96893e-271	2
Ech1	1.93088e-275	0.379289	0.584	0.26	3.94538e-271	2
Nptn	4.67187e-275	0.357629	0.733	0.359	9.54603e-271	2
Spp1	5.30612e-275	2.74624	0.643	0.478	1.0842e-270	2
Emp1	1.51349e-274	0.470104	0.631	0.295	3.09252e-270	2
Snx6	9.10131e-274	0.368704	0.639	0.299	1.85967e-269	2
Cib1	1.08682e-273	0.311739	0.393	0.138	2.22071e-269	2
Ube2n	3.48317e-273	0.371567	0.664	0.32	7.11715e-269	2
Trappc6b	3.67645e-273	0.352233	0.532	0.227	7.51209e-269	2
Csnk2a2	3.88577e-273	0.35647	0.596	0.269	7.93979e-269	2
Rpp21	4.03359e-273	0.355251	0.525	0.223	8.24184e-269	2
Slc48a1	1.00638e-272	0.339531	0.407	0.147	2.05634e-268	2
Knop1	1.80666e-272	0.377543	0.649	0.31	3.69156e-268	2
Wdr1	3.67305e-272	0.376139	0.556	0.241	7.50514e-268	2
Tmem59	4.08177e-272	0.473695	0.935	0.838	8.34027e-268	2
Mrps18b	4.14062e-272	0.344711	0.461	0.181	8.46054e-268	2
Fermt2	7.49677e-272	0.526488	0.889	0.745	1.53182e-267	2
Utp3	7.63901e-272	0.370533	0.671	0.325	1.56088e-267	2
Dynlt3	1.55844e-271	0.348248	0.562	0.246	3.18436e-267	2
Atp5c1	2.53585e-271	0.373598	0.976	0.876	5.1815e-267	2
Immt	2.72597e-271	0.368587	0.616	0.285	5.56997e-267	2
Hebp1	4.56561e-271	0.331945	0.387	0.135	9.32891e-267	2
Ccs	5.2278e-271	0.361283	0.527	0.227	1.0682e-266	2
Tmem134	2.10867e-270	0.450933	0.817	0.586	4.30866e-266	2
Ebp	6.32993e-270	0.311199	0.376	0.129	1.29339e-265	2
Mrpl13	7.27973e-270	0.356249	0.593	0.27	1.48747e-265	2
Chd3	8.36448e-270	0.420679	0.646	0.302	1.70911e-265	2
Limch1	1.12677e-269	0.589526	0.517	0.234	2.30233e-265	2
Prkar1a	2.39055e-269	0.426436	0.854	0.643	4.8846e-265	2
Phc2	2.63844e-269	0.31558	0.41	0.147	5.39112e-265	2
Tbcc	1.37547e-268	0.3124	0.381	0.132	2.81051e-264	2
Igf2bp3	2.31949e-268	0.300639	0.404	0.143	4.73942e-264	2
Rbms1	2.35905e-268	0.393558	0.678	0.326	4.82025e-264	2
Rab4b	3.65582e-268	0.359453	0.538	0.234	7.46995e-264	2
Vmp1	1.21924e-267	0.368125	0.609	0.279	2.49128e-263	2
Ctbp1	8.58971e-267	0.334094	0.591	0.264	1.75514e-262	2
Phax	2.68841e-266	0.345823	0.603	0.277	5.49323e-262	2
Akirin1	2.91651e-266	0.324237	0.457	0.177	5.95931e-262	2
Prnp	3.84056e-266	0.402034	0.621	0.293	7.84742e-262	2
Dlgap4	9.62495e-266	0.309748	0.408	0.147	1.96667e-261	2
Lsm6	1.28565e-264	0.413672	0.647	0.313	2.62698e-260	2
Cops5	1.38005e-264	0.361467	0.678	0.334	2.81985e-260	2
Med10	1.53805e-264	0.325838	0.455	0.179	3.14271e-260	2
Naca	1.57832e-264	0.376751	1	0.985	3.22498e-260	2
Ifitm2	4.10276e-264	0.421747	0.986	0.91	8.38318e-260	2
Hacd4	4.39796e-264	0.27132	0.274	0.075	8.98636e-260	2
Mrps18a	5.3975e-264	0.328739	0.48	0.195	1.10287e-259	2
Ndufaf2	9.03541e-264	0.342617	0.515	0.218	1.84621e-259	2
Wls	1.52977e-263	0.488977	0.886	0.707	3.12578e-259	2
Dohh	2.54102e-263	0.319487	0.444	0.172	5.19207e-259	2
Bcl10	4.53763e-263	0.33944	0.498	0.204	9.27173e-259	2
Rpl41	4.9047e-263	0.470037	1	1	1.00218e-258	2
Adprh	5.45164e-263	0.315542	0.418	0.155	1.11393e-258	2
Snrpe	2.96665e-262	0.374864	0.987	0.911	6.06176e-258	2
Rab12	5.86775e-262	0.33166	0.537	0.231	1.19896e-257	2
Eapp	1.11888e-261	0.35423	0.549	0.243	2.2862e-257	2
Sf3b4	4.87559e-261	0.301118	0.409	0.15	9.96229e-257	2
Psmb4	5.7216e-261	0.365569	0.962	0.85	1.16909e-256	2
Fmnl2	7.63989e-261	0.3721	0.466	0.184	1.56106e-256	2
Trip6	8.03971e-261	0.332481	0.451	0.177	1.64275e-256	2
Snx9	2.93902e-260	0.315945	0.403	0.146	6.00531e-256	2
Psmb2	3.46064e-260	0.380609	0.925	0.774	7.07114e-256	2
Tmed5	6.08415e-260	0.34891	0.505	0.21	1.24317e-255	2
Snrpa	2.42431e-259	0.358566	0.596	0.276	4.9536e-255	2
Bag2	5.51316e-259	0.342144	0.346	0.116	1.1265e-254	2
C1d	1.20152e-258	0.35361	0.618	0.292	2.45507e-254	2
Cavin1	1.37813e-258	0.344759	0.631	0.288	2.81592e-254	2
Atp6ap2	1.74783e-258	0.30628	0.391	0.14	3.57134e-254	2
Slc35b1	3.22362e-258	0.336949	0.536	0.233	6.58682e-254	2
Lims1	3.94378e-258	0.351491	0.562	0.248	8.05833e-254	2
Sdc1	4.95942e-258	0.3296	0.471	0.185	1.01336e-253	2
Luzp1	5.9216e-258	0.378781	0.684	0.342	1.20996e-253	2
Pcolce	6.3516e-258	0.490927	0.955	0.874	1.29782e-253	2
Pdap1	7.05812e-258	0.369287	0.991	0.928	1.44219e-253	2
Mrpl15	8.67609e-258	0.346037	0.593	0.274	1.77279e-253	2
Cenpb	2.34762e-257	0.336929	0.542	0.237	4.79688e-253	2
Kctd10	3.15355e-257	0.263642	0.324	0.101	6.44364e-253	2
Rab11b	3.91051e-257	0.330671	0.563	0.249	7.99034e-253	2
Mmp14	5.15262e-257	0.35691	0.694	0.331	1.05283e-252	2
Pdlim2	1.39756e-256	0.33509	0.32	0.101	2.85563e-252	2
Otub1	3.95277e-256	0.349537	0.536	0.239	8.07669e-252	2
Emc8	4.78589e-256	0.341475	0.563	0.254	9.77902e-252	2
Ccm2	1.05921e-255	0.300454	0.414	0.155	2.16429e-251	2
Snrpd2	2.52172e-255	0.367862	0.989	0.903	5.15264e-251	2
Lsm1	6.46467e-255	0.327208	0.513	0.22	1.32093e-250	2
Dnajc2	2.52141e-254	0.339512	0.538	0.236	5.15199e-250	2
Fuca1	2.58706e-254	0.331874	0.523	0.225	5.28615e-250	2
Tjp1	3.4361e-254	0.370413	0.495	0.208	7.02097e-250	2
Mrpl36	7.196e-254	0.340766	0.563	0.254	1.47036e-249	2
Fgf7	5.72328e-253	0.326443	0.25	0.065	1.16944e-248	2
Sucla2	1.36984e-252	0.30085	0.468	0.188	2.799e-248	2
Alyref	2.0908e-252	0.356912	0.63	0.301	4.27214e-248	2
Ptpmt1	4.41719e-252	0.318207	0.455	0.183	9.02564e-248	2
Ccdc12	5.08284e-252	0.309411	0.419	0.16	1.03858e-247	2
Anapc16	1.46328e-251	0.358352	0.635	0.31	2.98993e-247	2
Slit2	1.70746e-251	0.361822	0.487	0.196	3.48885e-247	2
Serbp1	3.69027e-251	0.367438	0.999	0.978	7.54033e-247	2
Pa2g4	3.69557e-251	0.417012	0.721	0.408	7.55116e-247	2
Ryk	9.78509e-251	0.348697	0.687	0.344	1.99939e-246	2
Bad	1.29285e-250	0.352539	0.526	0.234	2.64168e-246	2
Tfg	4.26537e-250	0.351517	0.683	0.345	8.71543e-246	2
Commd8	1.21536e-249	0.272581	0.359	0.122	2.48334e-245	2
Smn1	1.26229e-249	0.322274	0.448	0.18	2.57924e-245	2
Ranbp1	1.2777e-249	0.413992	0.956	0.868	2.61073e-245	2
Akr1a1	1.70293e-249	0.36018	0.982	0.897	3.4796e-245	2
Ndufs6	4.03901e-249	0.363042	0.945	0.811	8.25291e-245	2
Smap1	7.79863e-249	0.378998	0.849	0.639	1.59349e-244	2
Ube2j2	9.48344e-249	0.311574	0.515	0.22	1.93775e-244	2
Arf6	3.23869e-248	0.32648	0.54	0.238	6.61761e-244	2
Psmd2	5.33856e-248	0.370376	0.721	0.396	1.09083e-243	2
Rbm3	2.44733e-247	0.392525	0.993	0.957	5.00063e-243	2
Asah1	3.20003e-247	0.346814	0.526	0.233	6.53862e-243	2
Anxa7	3.81818e-247	0.294786	0.415	0.157	7.80169e-243	2
Tmem50a	1.78794e-246	0.407954	0.814	0.584	3.6533e-242	2
Pinx1	2.31947e-246	0.281571	0.359	0.124	4.73936e-242	2
Sdcbp	3.35813e-246	0.331671	0.581	0.268	6.86167e-242	2
Hdac1	3.55375e-246	0.321894	0.53	0.233	7.26138e-242	2
Ywhab	3.84059e-246	0.346928	0.939	0.817	7.84747e-242	2
Tomm40	5.33771e-246	0.364618	0.61	0.293	1.09066e-241	2
Camk2d	7.41405e-246	0.309759	0.551	0.237	1.51491e-241	2
Timm22	8.28855e-246	0.321812	0.485	0.206	1.6936e-241	2
Twf1	8.86077e-246	0.322007	0.464	0.19	1.81052e-241	2
Sdhb	8.86105e-246	0.391741	0.797	0.553	1.81058e-241	2
Psmd4	2.41411e-245	0.356943	0.91	0.752	4.93276e-241	2
Anxa5	3.81524e-245	0.458155	0.933	0.847	7.79567e-241	2
Eif1ax	7.33582e-245	0.373012	0.923	0.802	1.49893e-240	2
Trp53	1.17492e-244	0.355114	0.611	0.295	2.40071e-240	2
Dhrs4	2.29338e-244	0.283505	0.353	0.122	4.68607e-240	2
Trib2	3.34919e-244	0.37385	0.432	0.171	6.84339e-240	2
Tpgs1	5.15503e-244	0.307505	0.433	0.172	1.05333e-239	2
Mdp1	6.11757e-243	0.290737	0.408	0.155	1.25e-238	2
Rpl10a	1.57894e-242	0.3897	1	0.997	3.22624e-238	2
Mpnd	2.14026e-242	0.293554	0.407	0.155	4.3732e-238	2
Trappc2l	2.56624e-242	0.352572	0.61	0.296	5.2436e-238	2
Pepd	2.88782e-242	0.280524	0.346	0.119	5.90069e-238	2
Denr	6.84288e-242	0.444272	0.89	0.726	1.3982e-237	2
Ttc1	9.70692e-242	0.308458	0.49	0.208	1.98341e-237	2
Lrp10	1.34959e-241	0.285246	0.394	0.145	2.75762e-237	2
Wdr83os	2.0051e-241	0.340703	0.589	0.28	4.09702e-237	2
Dnajc19	3.48368e-241	0.350619	0.606	0.294	7.11821e-237	2
Nol12	1.60413e-240	0.341033	0.615	0.299	3.27772e-236	2
Tpd52	1.64673e-240	0.291483	0.326	0.108	3.36477e-236	2
Tusc3	2.08646e-240	0.341086	0.569	0.266	4.26327e-236	2
Cebpd	2.8424e-240	0.407229	0.381	0.143	5.80787e-236	2
Sap30l	4.36456e-240	0.320111	0.502	0.218	8.9181e-236	2
Cct4	5.03755e-240	0.373327	0.874	0.702	1.02932e-235	2
Rpl3	5.44511e-240	0.365987	1	0.995	1.1126e-235	2
Phldb2	7.14805e-240	0.381057	0.559	0.252	1.46056e-235	2
Napa	3.90098e-239	0.341366	0.615	0.299	7.97087e-235	2
Ptpn12	4.46298e-239	0.26825	0.341	0.116	9.11921e-235	2
Col4a2	6.0222e-239	0.386284	0.677	0.337	1.23052e-234	2
Myl12b	1.35186e-238	0.407764	0.629	0.32	2.76225e-234	2
Tsen34	2.79436e-238	0.331901	0.604	0.287	5.70971e-234	2
Carhsp1	2.91386e-238	0.298036	0.354	0.125	5.95389e-234	2
Grb2	8.88169e-238	0.304548	0.513	0.224	1.8148e-233	2
Fcf1	1.20102e-237	0.317445	0.49	0.213	2.45404e-233	2
Anxa4	4.0357e-237	0.311267	0.416	0.164	8.24615e-233	2
Npm3	4.07579e-237	0.35922	0.609	0.3	8.32807e-233	2
Plec	4.53557e-237	0.377152	0.591	0.277	9.26754e-233	2
Wtip	4.55931e-237	0.32356	0.478	0.204	9.31603e-233	2
Zfp593	1.76741e-236	0.337821	0.526	0.239	3.61135e-232	2
Ank	2.41044e-236	0.319716	0.251	0.07	4.92525e-232	2
Cacybp	5.56437e-236	0.431895	0.831	0.633	1.13697e-231	2
Glo1	5.77601e-236	0.323257	0.631	0.309	1.18021e-231	2
Nid1	7.61691e-236	0.334656	0.469	0.193	1.55636e-231	2
Rbis	1.04277e-235	0.368534	0.901	0.734	2.13069e-231	2
Cnih4	2.10164e-235	0.419485	0.764	0.516	4.29428e-231	2
Stx7	2.65476e-235	0.287422	0.426	0.168	5.42447e-231	2
Mrps10	3.56077e-235	0.318951	0.476	0.204	7.27573e-231	2
Ptgs2	5.34231e-235	0.544635	0.258	0.074	1.09159e-230	2
Med28	6.72095e-235	0.33396	0.582	0.279	1.37329e-230	2
St3gal5	8.45875e-235	0.31332	0.365	0.133	1.72838e-230	2
Actr10	1.16184e-234	0.319089	0.596	0.285	2.37399e-230	2
Kpna3	2.45557e-234	0.274694	0.375	0.136	5.01747e-230	2
Snx18	1.02177e-233	0.379304	0.579	0.275	2.08778e-229	2
Tsg101	2.42942e-233	0.323902	0.568	0.268	4.96404e-229	2
Idh3b	2.56079e-233	0.30448	0.469	0.198	5.23247e-229	2
Taf11	5.42762e-233	0.296006	0.442	0.179	1.10903e-228	2
Plin3	1.26855e-232	0.2908	0.401	0.154	2.59202e-228	2
Eif2b3	1.50682e-232	0.296843	0.4	0.155	3.07889e-228	2
Yif1b	2.70913e-232	0.402808	0.827	0.639	5.53557e-228	2
Ywhag	4.3708e-232	0.320316	0.546	0.248	8.93085e-228	2
Tcn2	5.82718e-232	0.290415	0.318	0.107	1.19067e-227	2
Ppdpf	9.28261e-232	0.341371	0.59	0.287	1.89672e-227	2
Idh3a	1.24538e-231	0.305179	0.435	0.178	2.54468e-227	2
Afap1	3.66887e-231	0.32797	0.453	0.188	7.4966e-227	2
Chchd2	5.27999e-231	0.345518	1	0.975	1.07886e-226	2
Asna1	1.03532e-230	0.290701	0.422	0.168	2.11548e-226	2
Ndufc1	1.45154e-230	0.354009	0.98	0.887	2.96594e-226	2
Tubb5	1.5975e-229	0.471001	0.991	0.948	3.26416e-225	2
Nt5dc2	3.83236e-229	0.368752	0.597	0.292	7.83067e-225	2
Mrto4	5.53812e-229	0.339947	0.528	0.243	1.1316e-224	2
Bola3	7.5753e-229	0.340294	0.623	0.307	1.54786e-224	2
Gtf2h5	7.86978e-229	0.3362	0.93	0.788	1.60803e-224	2
Pmpcb	1.23423e-228	0.308976	0.516	0.232	2.5219e-224	2
Ptp4a3	1.32138e-228	0.273607	0.278	0.085	2.69998e-224	2
Ndufs5	4.95946e-228	0.331007	0.983	0.893	1.01337e-223	2
Ncbp2	8.21014e-228	0.319094	0.592	0.287	1.67758e-223	2
Kif2a	2.26231e-227	0.306654	0.529	0.239	4.62258e-223	2
Nudcd3	3.45235e-227	0.31174	0.554	0.257	7.05419e-223	2
Ciao2b	8.22173e-227	0.323656	0.559	0.265	1.67995e-222	2
Ndufa3	1.41571e-226	0.354101	0.922	0.78	2.89272e-222	2
Nsmce3	1.60315e-226	0.301661	0.431	0.176	3.27572e-222	2
Churc1	3.73706e-226	0.309199	0.48	0.21	7.63594e-222	2
Akt1s1	2.03795e-225	0.331269	0.652	0.332	4.16414e-221	2
Pum3	2.28749e-225	0.323199	0.499	0.222	4.67404e-221	2
Gabarapl2	2.66285e-225	0.323804	0.603	0.295	5.44101e-221	2
Cxxc5	2.80258e-225	0.336593	0.499	0.222	5.72652e-221	2
Rrp8	3.42222e-225	0.316105	0.454	0.194	6.99262e-221	2
Vps35	1.48924e-224	0.322305	0.595	0.292	3.04296e-220	2
Srp14	2.6027e-224	0.334345	0.953	0.841	5.31811e-220	2
Snrpb	4.27096e-224	0.348344	0.926	0.795	8.72685e-220	2
Atic	4.8743e-224	0.290942	0.466	0.197	9.95966e-220	2
Suds3	4.87627e-224	0.27929	0.387	0.149	9.96368e-220	2
Myh9	1.9247e-223	0.522102	0.832	0.631	3.93274e-219	2
Ephx1	3.6953e-223	0.299501	0.255	0.075	7.55061e-219	2
Syap1	5.73855e-223	0.300914	0.45	0.19	1.17256e-218	2
Cyth2	5.91983e-223	0.293475	0.414	0.167	1.2096e-218	2
Aen	7.01969e-223	0.264292	0.324	0.111	1.43433e-218	2
Guk1	8.7688e-223	0.320264	0.53	0.246	1.79173e-218	2
Aldh2	9.08741e-223	0.320488	0.526	0.243	1.85683e-218	2
Gamt	1.43589e-222	0.323008	0.393	0.157	2.93395e-218	2
Agfg1	2.03984e-222	0.324688	0.493	0.22	4.168e-218	2
Hmbs	3.58767e-222	0.255284	0.324	0.112	7.33069e-218	2
Actn4	3.63282e-222	0.46481	0.803	0.609	7.42295e-218	2
Manbal	7.9994e-222	0.301032	0.473	0.207	1.63452e-217	2
Necap2	2.67783e-221	0.276681	0.391	0.153	5.47161e-217	2
Ubl4a	3.13567e-221	0.331647	0.561	0.268	6.40712e-217	2
[truncated: 9,900 more rows]

## Sheet: C. Day 10
Supplemental Table 2C: List of the differentially expressed genes for Day 10 integrated analysis (positive only).
gene	p_val	avg_log2FC	pct.1	pct.2	p_val_adj	cluster
Snorc	0	4.18005	0.972	0.563	0	0
Mia	0	3.22856	0.992	0.572	0	0
Matn1	0	2.94529	0.98	0.625	0	0
Cnmd	0	2.93716	0.937	0.456	0	0
Hapln1	0	2.9202	0.998	0.678	0	0
Cdkn1c	0	2.8769	0.998	0.862	0	0
Col9a3	0	2.67964	1	0.709	0	0
Matn3	0	2.54855	0.82	0.132	0	0
Comp	0	2.34168	0.987	0.738	0	0
S100b	0	2.34064	0.9	0.167	0	0
Pcolce2	0	2.33644	0.964	0.633	0	0
Col9a2	0	2.19336	1	0.717	0	0
Bnip3	0	2.15023	0.959	0.733	0	0
Higd1a	0	2.14462	1	0.998	0	0
Scrg1	0	2.07209	0.67	0.072	0	0
Col9a1	0	2.07133	1	0.786	0	0
Ndufa4l2	0	2.04785	0.708	0.24	0	0
Smpd3	0	2.03581	0.837	0.407	0	0
Acan	0	2.03102	1	0.717	0	0
Epyc	0	1.98785	0.477	0.069	0	0
Cdsn	0	1.98772	0.72	0.255	0	0
Tubb2a	0	1.96959	0.926	0.829	0	0
Col11a2	0	1.96411	1	0.639	0	0
Panx3	0	1.94861	0.842	0.285	0	0
Dlk1	0	1.94464	0.846	0.556	0	0
Lbhd2	0	1.90594	0.875	0.27	0	0
Omd	0	1.8765	0.781	0.458	0	0
Rflna	0	1.8467	0.818	0.15	0	0
Pth1r	0	1.84078	0.965	0.706	0	0
Col2a1	0	1.81086	1	0.957	0	0
Sgms2	0	1.8067	0.642	0.186	0	0
Fibin	0	1.78788	0.973	0.69	0	0
C430049B03Rik	0	1.76443	0.893	0.578	0	0
Ihh	0	1.72516	0.494	0.048	0	0
Lgals3	0	1.70087	0.952	0.749	0	0
Fam162a	0	1.66663	1	0.988	0	0
Ostn	0	1.66311	0.626	0.128	0	0
Smim5	0	1.63682	0.696	0.061	0	0
Papss2	0	1.60687	0.922	0.41	0	0
G0s2	0	1.60509	0.745	0.269	0	0
Fgfr3	0	1.59285	0.964	0.472	0	0
Serinc5	0	1.58988	0.817	0.193	0	0
Ucma	0	1.58329	0.437	0.044	0	0
Scin	0	1.52734	0.735	0.042	0	0
Susd5	0	1.50331	0.964	0.449	0	0
Plagl1	0	1.5009	0.993	0.747	0	0
Ppp1r1b	0	1.49084	0.741	0.058	0	0
Csgalnact1	0	1.47604	0.867	0.188	0	0
Sox9	0	1.47233	0.982	0.78	0	0
Ncmap	0	1.47186	0.807	0.06	0	0
Nim1k	0	1.47012	0.656	0.106	0	0
Chadl	0	1.46629	0.857	0.193	0	0
Frzb	0	1.41851	0.898	0.321	0	0
Cd24a	0	1.41314	0.894	0.666	0	0
Pgk1	0	1.41198	1	0.995	0	0
Cpe	0	1.36756	0.992	0.919	0	0
Cmtm5	0	1.36554	0.666	0.049	0	0
Col27a1	0	1.35076	0.999	0.65	0	0
Plod2	0	1.32851	0.983	0.79	0	0
Cox4i2	0	1.32021	0.945	0.759	0	0
C1qtnf3	0	1.31829	0.341	0.055	0	0
P4ha2	0	1.31424	0.963	0.822	0	0
Fbln7	0	1.3111	0.706	0.091	0	0
Pdrg1	0	1.30932	0.975	0.847	0	0
Rbp4	0	1.29137	0.785	0.593	0	0
Enpp2	0	1.2399	0.562	0.079	0	0
Steap1	0	1.2061	0.648	0.103	0	0
Mdfi	0	1.19088	0.829	0.227	0	0
Chst11	0	1.18615	0.807	0.151	0	0
Fxyd3	0	1.17404	0.376	0.03	0	0
Slc26a2	0	1.16538	0.866	0.379	0	0
Il17d	0	1.15834	0.712	0.132	0	0
Peg3	0	1.15714	0.998	0.872	0	0
Ss18l2	0	1.15554	0.963	0.844	0	0
Stk26	0	1.15148	0.854	0.379	0	0
Prelp	0	1.13969	0.695	0.216	0	0
Mif	0	1.13602	1	1	0	0
Dhx58os	0	1.13455	0.566	0.037	0	0
Prr5	0	1.13383	0.805	0.281	0	0
Loxl4	0	1.12184	0.577	0.093	0	0
Islr	0	1.11695	0.984	0.767	0	0
Nrk	0	1.08664	0.895	0.682	0	0
Zfp385b	0	1.07766	0.59	0.043	0	0
Gas5	0	1.07199	1	1	0	0
Nog	0	1.06866	0.679	0.215	0	0
Wnt4	0	1.06504	0.445	0.063	0	0
Tpi1	0	1.05481	0.999	0.995	0	0
Chad	0	1.03921	0.598	0.071	0	0
Chchd10	0	1.01955	0.441	0.122	0	0
Stc2	0	1.0104	0.683	0.191	0	0
Ost4	0	1.0049	1	0.997	0	0
Pak3	0	0.98536	0.784	0.343	0	0
Gale	0	0.977235	0.77	0.388	0	0
1810058I24Rik	0	0.973297	1	0.993	0	0
Adm2	0	0.96511	0.667	0.193	0	0
Snhg18	0	0.96122	0.997	0.966	0	0
Cspg4	0	0.955116	0.956	0.669	0	0
Sdk2	0	0.943657	0.76	0.154	0	0
2410006H16Rik	0	0.937639	0.999	0.991	0	0
Fzd9	0	0.93742	0.802	0.292	0	0
Trpv4	0	0.935478	0.816	0.201	0	0
Pfkl	0	0.934296	0.935	0.81	0	0
1700025G04Rik	0	0.924621	0.798	0.31	0	0
Pgm1	0	0.919195	0.79	0.358	0	0
Bsg	0	0.916037	1	1	0	0
Prxl2b	0	0.913561	0.757	0.45	0	0
Ndrg2	0	0.901382	0.65	0.136	0	0
Col11a1	0	0.901319	1	0.976	0	0
Tbrg1	0	0.901093	1	0.997	0	0
Car8	0	0.898423	0.26	0.028	0	0
Taf13	0	0.896251	0.785	0.415	0	0
Slc16a3	0	0.894825	0.836	0.677	0	0
Hebp2	0	0.894289	0.673	0.254	0	0
Sfrp5	0	0.886516	0.332	0.03	0	0
Gng5	0	0.884564	1	1	0	0
Efcab1	0	0.883846	0.562	0.033	0	0
Wwp2	0	0.877701	0.988	0.711	0	0
Cth	0	0.877135	0.586	0.193	0	0
Xylt1	0	0.872913	0.881	0.413	0	0
Gapdh	0	0.858385	1	1	0	0
Extl1	0	0.854959	0.697	0.105	0	0
Fgfrl1	0	0.846776	0.962	0.78	0	0
Ero1l	0	0.846682	0.904	0.741	0	0
Sobp	0	0.844259	0.709	0.239	0	0
Phf10	0	0.836024	0.976	0.909	0	0
Camk1	0	0.830176	0.945	0.893	0	0
Loxl2	0	0.825987	0.91	0.818	0	0
Fxyd1	0	0.821068	0.962	0.774	0	0
Fam89a	0	0.816558	0.382	0.012	0	0
Ldha	0	0.814531	1	1	0	0
Psph	0	0.810383	0.844	0.759	0	0
Plcd1	0	0.809017	0.76	0.348	0	0
Pgam1	0	0.808584	1	0.999	0	0
Egln1	0	0.806989	0.924	0.882	0	0
Sec61b	0	0.802738	1	1	0	0
Enho	0	0.800226	0.566	0.077	0	0
Slc38a3	0	0.797552	0.494	0.029	0	0
Cgref1	0	0.795754	0.64	0.267	0	0
Trappc6a	0	0.791529	0.933	0.812	0	0
Eps8l2	0	0.789168	0.438	0.05	0	0
Eno1	0	0.783301	0.985	0.964	0	0
Arsi	0	0.782908	0.417	0.063	0	0
Tmed1	0	0.780119	0.962	0.876	0	0
Gm5617	0	0.779173	0.74	0.309	0	0
Pim3	0	0.778683	0.784	0.532	0	0
Fam20b	0	0.778555	0.708	0.259	0	0
Ugp2	0	0.775165	0.937	0.878	0	0
Cd200	0	0.774659	0.6	0.232	0	0
Bnip3l	0	0.765411	0.971	0.94	0	0
Pde4dip	0	0.764982	0.886	0.617	0	0
Sec61g	0	0.764335	1	1	0	0
Snhg8	0	0.764286	0.996	0.963	0	0
Ier3ip1	0	0.764063	0.999	0.995	0	0
Ak4	0	0.762574	0.585	0.109	0	0
Aldoc	0	0.762064	0.504	0.086	0	0
Cdv3	0	0.761893	1	0.983	0	0
P3h2	0	0.753278	0.493	0.084	0	0
Asrgl1	0	0.750808	0.628	0.191	0	0
Ugdh	0	0.744048	0.863	0.71	0	0
Prelid2	0	0.744	0.666	0.301	0	0
Pcsk6	0	0.740351	0.502	0.101	0	0
Anxa11	0	0.739096	0.674	0.284	0	0
Atp5g1	0	0.738139	1	0.999	0	0
Trim47	0	0.736982	0.781	0.495	0	0
Hint3	0	0.725446	0.833	0.59	0	0
Rtraf	0	0.725363	1	0.999	0	0
Fry	0	0.721954	0.7	0.182	0	0
Ltv1	0	0.720729	0.854	0.724	0	0
Ccdc115	0	0.719462	0.757	0.357	0	0
Proser2	0	0.718416	0.464	0.046	0	0
Sra1	0	0.717816	0.996	0.987	0	0
Clint1	0	0.716006	0.989	0.948	0	0
C1qtnf4	0	0.715801	0.691	0.257	0	0
Slc44a2	0	0.714494	0.793	0.535	0	0
Vkorc1	0	0.713634	1	0.98	0	0
Dlx5	0	0.711721	0.646	0.215	0	0
Cd9	0	0.711028	0.999	0.994	0	0
Pycr1	0	0.710731	0.901	0.746	0	0
Bag1	0	0.709507	0.994	0.994	0	0
Sdc4	0	0.706627	0.995	0.94	0	0
Foxa3	0	0.704766	0.424	0.019	0	0
Tpt1	0	0.701693	1	1	0	0
Slc8a3	0	0.701687	0.362	0.049	0	0
Pygl	0	0.700008	0.388	0.062	0	0
Me1	0	0.699543	0.924	0.844	0	0
Crybg3	0	0.698901	0.45	0.109	0	0
Sox6	0	0.698455	0.803	0.272	0	0
Rps24	0	0.697051	1	1	0	0
P4ha1	0	0.691769	0.998	0.95	0	0
H19	0	0.688364	1	0.971	0	0
Fam180a	0	0.684946	0.489	0.153	0	0
Vldlr	0	0.678906	0.833	0.547	0	0
Hsd17b1	0	0.675948	0.594	0.187	0	0
Ywhaq	0	0.675471	0.998	0.997	0	0
2310039H08Rik	0	0.674106	0.907	0.784	0	0
Fbxo7	0	0.673946	0.58	0.168	0	0
Pdcd4	0	0.673675	0.83	0.626	0	0
Gm43154	0	0.670319	0.397	0.017	0	0
Adgra3	0	0.669937	0.77	0.384	0	0
Ninj2	0	0.669114	0.408	0.019	0	0
Btg3	0	0.666054	0.935	0.852	0	0
Slc35d1	0	0.661245	0.689	0.218	0	0
Rab28	0	0.660158	0.898	0.795	0	0
Nid2	0	0.659067	0.934	0.74	0	0
Meltf	0	0.656905	0.382	0.033	0	0
Gramd2	0	0.656066	0.468	0.041	0	0
Dad1	0	0.655308	1	1	0	0
Ing2	0	0.655044	0.706	0.378	0	0
Cmpk1	0	0.653589	0.972	0.954	0	0
1110004F10Rik	0	0.650561	0.999	0.992	0	0
Ssr4	0	0.648755	1	1	0	0
Gtf2f2	0	0.648647	0.693	0.327	0	0
Hspb11	0	0.645689	0.977	0.937	0	0
Thyn1	0	0.645344	0.947	0.908	0	0
Eif4ebp1	0	0.643759	0.996	0.993	0	0
Chrdl1	0	0.639979	0.66	0.271	0	0
Isg20	0	0.639807	0.348	0.091	0	0
Cyb5r2	0	0.638833	0.502	0.115	0	0
Prkg1	0	0.638773	0.701	0.279	0	0
Rpl32	0	0.637786	1	1	0	0
Mgarp	0	0.636565	0.428	0.065	0	0
Dusp15	0	0.635399	0.367	0.029	0	0
Fam104a	0	0.635168	0.997	0.985	0	0
Map7d3	0	0.632941	0.437	0.099	0	0
Stk39	0	0.632851	0.678	0.293	0	0
Sort1	0	0.632816	0.558	0.167	0	0
Mtln	0	0.631091	0.882	0.789	0	0
Pdk1	0	0.630874	0.676	0.247	0	0
Sp7	0	0.630852	0.555	0.123	0	0
Rab11fip4	0	0.63016	0.574	0.114	0	0
Maged2	0	0.629828	0.988	0.959	0	0
Nt5e	0	0.626732	0.549	0.152	0	0
Rpl38	0	0.626317	1	1	0	0
Pitpnc1	0	0.624915	0.609	0.199	0	0
Rpl35a	0	0.624059	1	1	0	0
Rpl41	0	0.623696	1	1	0	0
Cab39l	0	0.623007	0.703	0.333	0	0
Casc4	0	0.621101	0.889	0.737	0	0
Nop10	0	0.618623	0.994	0.979	0	0
Ssr2	0	0.616761	1	0.999	0	0
Wscd2	0	0.616622	0.585	0.173	0	0
Gfpt2	0	0.612725	0.502	0.096	0	0
Pxdc1	0	0.608658	0.667	0.298	0	0
Cnpy2	0	0.606763	0.999	0.991	0	0
Rpl39	0	0.6064	1	1	0	0
Sf3b5	0	0.605092	0.998	0.991	0	0
Flywch2	0	0.60497	0.67	0.318	0	0
Colgalt2	0	0.603751	0.393	0.024	0	0
Micos13	0	0.600399	1	0.998	0	0
Dixdc1	0	0.598592	0.48	0.147	0	0
Hip1r	0	0.596907	0.457	0.075	0	0
Rps14	0	0.590507	1	1	0	0
Phtf2	0	0.588263	0.52	0.161	0	0
Phactr2	0	0.587484	0.652	0.273	0	0
Slc1a5	0	0.586908	0.641	0.28	0	0
Pir	0	0.585945	0.48	0.134	0	0
Crlf3	0	0.583342	0.562	0.219	0	0
Ldlrad3	0	0.582539	0.766	0.327	0	0
Cpne8	0	0.578019	0.735	0.356	0	0
Dap	0	0.575915	0.998	0.995	0	0
Aldoa	0	0.575593	1	0.999	0	0
Chchd7	0	0.574979	0.965	0.929	0	0
Ndufv3	0	0.573149	0.997	0.989	0	0
Serp1	0	0.57016	0.988	0.968	0	0
Tmco3	0	0.568574	0.645	0.292	0	0
Tmem258	0	0.567657	1	0.996	0	0
Tsc22d4	0	0.565762	0.955	0.895	0	0
Srp19	0	0.564247	0.998	0.992	0	0
Itga10	0	0.560763	0.609	0.151	0	0
Chchd6	0	0.56066	0.749	0.412	0	0
Rpl26	0	0.560549	1	1	0	0
Irs1	0	0.56053	0.702	0.296	0	0
Runx3	0	0.560372	0.473	0.135	0	0
Slc25a33	0	0.55845	0.545	0.207	0	0
Rps8	0	0.555996	1	1	0	0
Rpl34	0	0.554853	1	1	0	0
Bet1	0	0.554175	0.925	0.876	0	0
Tspyl4	0	0.550173	0.536	0.195	0	0
Rplp1	0	0.550014	1	1	0	0
Rpl37	0	0.549691	1	1	0	0
Rps5	0	0.548871	1	1	0	0
Ppp1r3b	0	0.548549	0.432	0.084	0	0
Parm1	0	0.547745	0.401	0.106	0	0
Pantr1	0	0.54074	0.263	0.009	0	0
Cox7a2	0	0.535639	1	1	0	0
Tomm7	0	0.533161	0.999	0.995	0	0
Kdelr3	0	0.531997	0.98	0.95	0	0
Krtcap2	0	0.531263	1	1	0	0
Pfkfb3	0	0.53087	0.524	0.161	0	0
Slc35e3	0	0.530659	0.517	0.158	0	0
Hspe1	0	0.530555	1	1	0	0
Ehd3	0	0.52806	0.495	0.17	0	0
Moxd1	0	0.528023	0.412	0.095	0	0
2810001G20Rik	0	0.522462	0.478	0.138	0	0
Cops9	0	0.521488	0.996	0.991	0	0
Ift20	0	0.521353	0.999	0.989	0	0
Rpl10	0	0.521072	1	1	0	0
Rps27a	0	0.516914	1	1	0	0
Psmg4	0	0.516324	0.897	0.831	0	0
Rps25	0	0.515612	1	1	0	0
Rpl36a	0	0.515388	1	0.999	0	0
Nbdy	0	0.512981	0.987	0.95	0	0
Kctd4	0	0.512784	0.301	0.015	0	0
Rps28	0	0.512413	1	1	0	0
Pam16	0	0.511416	0.95	0.913	0	0
1190005I06Rik	0	0.511018	0.446	0.15	0	0
Usp29	0	0.510796	0.534	0.149	0	0
Rcor2	0	0.506306	0.568	0.216	0	0
Cox17	0	0.506213	0.978	0.949	0	0
Fkbp9	0	0.504167	0.996	0.963	0	0
Eef1b2	0	0.502793	1	1	0	0
Reck	0	0.502075	0.663	0.287	0	0
Morn2	0	0.501968	0.534	0.186	0	0
Cybrd1	0	0.501684	0.418	0.117	0	0
Tpd52l1	0	0.499678	0.419	0.1	0	0
Selenos	0	0.498869	0.998	0.99	0	0
Paip2	0	0.498339	0.997	0.989	0	0
Rps7	0	0.497746	1	1	0	0
Sub1	0	0.496831	1	0.999	0	0
Rpl30	0	0.490071	1	1	0	0
Rpl31	0	0.485711	1	1	0	0
Bfsp2	0	0.485459	0.284	0.01	0	0
Timm10b	0	0.484799	0.999	0.997	0	0
Slc35a3	0	0.482815	0.523	0.167	0	0
Rps18	0	0.480564	1	1	0	0
Scube1	0	0.477017	0.458	0.107	0	0
Rcn1	0	0.476956	0.999	0.989	0	0
Park7	0	0.476736	1	0.998	0	0
Rpl17	0	0.475133	1	1	0	0
Gal3st1	0	0.474543	0.356	0.075	0	0
2900076A07Rik	0	0.47362	0.548	0.221	0	0
Rps3a1	0	0.466767	1	1	0	0
Uqcr11	0	0.462922	1	0.999	0	0
Ostc	0	0.462153	1	0.999	0	0
Rpl23	0	0.462071	1	1	0	0
Rpl36al	0	0.460667	1	1	0	0
Rps15a	0	0.460366	1	1	0	0
Rpl13a	0	0.45948	1	1	0	0
Sox8	0	0.459154	0.352	0.046	0	0
Rps17	0	0.455285	1	1	0	0
Rps27	0	0.451045	1	1	0	0
Rcsd1	0	0.450532	0.371	0.06	0	0
Kcns1	0	0.440822	0.47	0.135	0	0
Deptor	0	0.439913	0.45	0.142	0	0
Rps23	0	0.439868	1	1	0	0
Rps26	0	0.438931	1	1	0	0
Rps10	0	0.437047	1	1	0	0
Mcoln2	0	0.436215	0.285	0.016	0	0
Kcnma1	0	0.435622	0.354	0.062	0	0
Chrdl2	0	0.434788	0.254	0.017	0	0
Ndufa7	0	0.431122	1	0.999	0	0
Rpl15	0	0.424392	1	1	0	0
Rpl7	0	0.42387	1	1	0	0
Apmap	0	0.422882	0.532	0.202	0	0
St3gal6	0	0.422743	0.383	0.087	0	0
Rps21	0	0.422503	1	1	0	0
Ndufs5	0	0.422385	1	0.999	0	0
Rpl28	0	0.422366	1	1	0	0
Swi5	0	0.420891	1	0.999	0	0
Rpl36	0	0.419257	1	1	0	0
Eif1	0	0.417531	1	1	0	0
Lims2	0	0.414773	0.328	0.077	0	0
Rpl14	0	0.412056	1	1	0	0
Lrrc51	0	0.411204	0.373	0.075	0	0
Fau	0	0.409725	1	1	0	0
Galnt18	0	0.409161	0.334	0.078	0	0
Rap1gap	0	0.408402	0.344	0.053	0	0
Ccpg1os	0	0.405552	0.427	0.136	0	0
Nrtn	0	0.405409	0.328	0.082	0	0
Rps29	0	0.396985	1	1	0	0
Rpl13	0	0.394297	1	1	0	0
B4galnt2	0	0.389691	0.291	0.028	0	0
Rpl18a	0	0.387651	1	1	0	0
Rpl19	0	0.385991	1	1	0	0
Car12	0	0.382075	0.288	0.046	0	0
Has2	0	0.381472	0.393	0.09	0	0
Rps11	0	0.381119	1	1	0	0
Zfp385c	0	0.380754	0.268	0.02	0	0
Vdr	0	0.377526	0.334	0.079	0	0
Rpl22	0	0.374525	1	1	0	0
Rplp2	0	0.372385	1	1	0	0
Flvcr2	0	0.370949	0.284	0.022	0	0
Spa17	0	0.348236	0.325	0.078	0	0
Gng7	0	0.333863	0.322	0.078	0	0
Has2os	0	0.330083	0.27	0.03	0	0
Plxnb1	0	0.328208	0.384	0.103	0	0
Sh3tc2	0	0.31622	0.259	0.026	0	0
Kcna6	0	0.314862	0.302	0.058	0	0
Kcng2	0	0.308252	0.261	0.05	0	0
Serpinh1	0	0.307344	1	0.998	0	0
Dock8	0	0.304247	0.272	0.047	0	0
Gm4419	0	0.294909	0.251	0.042	0	0
C030037D09Rik	0	0.293773	0.276	0.058	0	0
Slc2a1	1.05239e-307	0.672089	0.792	0.521	2.13235e-303	0
Uqcrq	1.18526e-305	0.449856	1	0.999	2.40157e-301	0
Kif21a	1.87752e-305	0.462377	0.444	0.152	3.80424e-301	0
Slc39a14	7.8765e-305	0.506126	0.662	0.3	1.59594e-300	0
Rplp0	9.1831e-305	0.425525	1	1	1.86068e-300	0
Slc16a2	4.23115e-304	0.451759	0.591	0.238	8.57316e-300	0
3110040N11Rik	2.00374e-303	0.483156	0.647	0.299	4.05998e-299	0
Eef1a1	2.66558e-303	0.387278	1	1	5.401e-299	0
Mboat2	4.72577e-303	0.450804	0.558	0.223	9.57535e-299	0
Nomo1	3.22378e-302	0.483289	0.647	0.29	6.53202e-298	0
Rpl11	1.20374e-301	0.370254	1	1	2.43902e-297	0
Pam	2.64805e-301	0.614827	0.902	0.764	5.36548e-297	0
Pebp1	4.00475e-301	0.388929	1	1	8.11443e-297	0
Clybl	2.08692e-299	0.489419	0.578	0.251	4.22852e-295	0
Tmem42	3.55983e-298	0.456605	0.557	0.23	7.21294e-294	0
Cytl1	2.53898e-295	0.854957	0.367	0.107	5.14448e-291	0
Sorbs1	6.24498e-295	0.359956	0.589	0.226	1.26536e-290	0
Cyp26b1	7.71706e-293	0.342602	0.398	0.118	1.56363e-288	0
Rps13	8.46869e-293	0.38184	1	1	1.71593e-288	0
Tspan13	2.11147e-292	0.473336	0.284	0.067	4.27827e-288	0
Snhg6	5.07373e-291	0.597637	0.922	0.873	1.02804e-286	0
Klhl13	5.19897e-291	0.592727	0.52	0.212	1.05342e-286	0
Tmem45a	1.05948e-290	0.595322	0.879	0.771	2.14673e-286	0
Slc35g1	1.13044e-290	0.344291	0.286	0.068	2.2905e-286	0
Uqcr10	6.27498e-290	0.390796	1	0.999	1.27144e-285	0
Rgcc	8.04043e-290	0.728927	0.661	0.334	1.62915e-285	0
Tmed3	1.26325e-289	0.448938	0.999	0.989	2.5596e-285	0
2310010J17Rik	1.27923e-288	0.401896	0.438	0.154	2.59198e-284	0
Gnb4	1.24228e-287	0.705545	0.84	0.726	2.5171e-283	0
Atp5md	2.44999e-287	0.408539	1	0.999	4.96418e-283	0
Tmem246	4.15691e-286	0.441192	0.514	0.204	8.42273e-282	0
Jmjd6	1.18701e-285	0.601858	0.861	0.767	2.40511e-281	0
Rfesd	2.30476e-285	0.438329	0.551	0.232	4.66991e-281	0
Prorsd1	9.42486e-285	0.543477	0.882	0.778	1.90966e-280	0
Mycbp	3.40677e-283	0.52201	0.693	0.371	6.9028e-279	0
Pla2g12a	2.73244e-282	0.85333	0.794	0.683	5.53646e-278	0
Rpl18	2.88708e-282	0.352271	1	1	5.8498e-278	0
Rps6	1.11183e-281	0.364469	1	1	2.25279e-277	0
Rps19	3.64258e-281	0.39018	1	1	7.38059e-277	0
Srp14	1.44299e-280	0.398364	1	0.999	2.92379e-276	0
Rps12	5.16323e-280	0.404197	1	1	1.04617e-275	0
Tns2	5.30898e-280	0.422932	0.68	0.314	1.07571e-275	0
Rps4x	7.94656e-280	0.406296	1	1	1.61013e-275	0
Inpp1	1.34851e-278	0.473014	0.551	0.237	2.73236e-274	0
Cp	2.02417e-277	0.300083	0.52	0.185	4.10136e-273	0
Cab39	4.75184e-277	0.628661	0.856	0.733	9.62818e-273	0
4933421O10Rik	6.38314e-277	0.361509	0.417	0.14	1.29335e-272	0
Sem1	9.22593e-276	0.382209	1	1	1.86936e-271	0
1110032A03Rik	1.3179e-274	0.46063	0.612	0.285	2.67032e-270	0
Zim1	2.1312e-274	0.556809	0.818	0.526	4.31824e-270	0
Prkg2	2.524e-274	0.549643	0.533	0.22	5.11413e-270	0
Tomm20	8.76777e-274	0.365136	1	0.999	1.77653e-269	0
Rpl22l1	1.00639e-273	0.43526	1	1	2.03915e-269	0
Ndufa2	1.19794e-273	0.351525	1	0.999	2.42727e-269	0
Bola1	6.71033e-273	0.487971	0.894	0.83	1.35965e-268	0
Yipf4	3.10463e-271	0.500229	0.943	0.899	6.29059e-267	0
Gpt2	1.09337e-270	0.447317	0.603	0.272	2.21538e-266	0
Rpl9	2.3009e-270	0.379836	1	1	4.66209e-266	0
Alg2	4.65998e-269	0.398954	0.532	0.219	9.44204e-265	0
Tmem230	2.51582e-266	0.519118	0.812	0.598	5.09755e-262	0
Pecr	4.33024e-266	0.416061	0.551	0.237	8.77394e-262	0
S100a1	5.22067e-266	0.618461	0.776	0.543	1.05781e-261	0
Metrn	8.07293e-265	0.651274	0.638	0.343	1.63574e-260	0
Ggct	1.22023e-264	0.408197	0.492	0.197	2.47242e-260	0
Mrps16	4.54468e-264	0.445238	0.993	0.991	9.20843e-260	0
Plod1	1.85147e-262	0.484415	0.92	0.838	3.75144e-258	0
Lingo1	1.0978e-261	0.298065	0.272	0.067	2.22437e-257	0
Rida	1.67967e-261	0.452569	0.614	0.296	3.40336e-257	0
Erlec1	1.74961e-260	0.454972	0.974	0.928	3.54506e-256	0
Slc37a4	6.18436e-260	0.360702	0.409	0.144	1.25308e-255	0
Pdxp	1.52342e-259	0.380454	0.396	0.136	3.08675e-255	0
Scd1	4.97692e-259	0.575396	0.571	0.263	1.00842e-254	0
Sept5	2.75114e-258	0.363277	0.395	0.137	5.57435e-254	0
Mrpl57	8.12148e-258	0.435505	0.983	0.969	1.64557e-253	0
Emc6	1.06862e-257	0.435848	0.958	0.932	2.16523e-253	0
B4galt7	3.4914e-256	0.396463	0.53	0.224	7.07427e-252	0
Slpi	1.57731e-255	0.653235	0.273	0.069	3.19595e-251	0
Lrp4	1.74673e-255	0.307468	0.253	0.059	3.53923e-251	0
Laptm4a	3.00108e-255	0.338852	1	0.999	6.08079e-251	0
Snai1	3.86155e-255	0.46357	0.598	0.273	7.82428e-251	0
Prxl2c	5.66403e-255	0.580526	0.848	0.752	1.14765e-250	0
Matn4	4.27549e-254	0.532931	0.969	0.699	8.66299e-250	0
Rpl27a	8.03173e-254	0.356067	1	1	1.62739e-249	0
Rpl35	2.81362e-253	0.404689	1	1	5.70096e-249	0
Sorbs2	7.37111e-251	0.401679	0.828	0.553	1.49353e-246	0
Siah2	1.1094e-248	0.541347	0.719	0.436	2.24787e-244	0
Gm11361	1.94052e-248	0.378984	0.997	0.993	3.93188e-244	0
Hspg2	3.88094e-248	0.406539	0.985	0.916	7.86355e-244	0
Msi2	7.67566e-248	0.436859	0.936	0.778	1.55524e-243	0
Ddt	3.92454e-247	0.445135	0.929	0.896	7.9519e-243	0
Mrpl17	8.71476e-247	0.409422	0.994	0.988	1.76578e-242	0
Smim1	9.65524e-246	0.661216	0.752	0.556	1.95635e-241	0
Hadh	1.50721e-245	0.508929	0.933	0.902	3.05391e-241	0
Timm8b	1.73423e-245	0.376723	0.994	0.987	3.5139e-241	0
Sema3d	2.8247e-245	0.406836	0.631	0.286	5.7234e-241	0
Grpel1	1.54583e-244	0.42416	0.978	0.968	3.13216e-240	0
Prss36	2.14391e-244	0.325593	0.368	0.124	4.34398e-240	0
Tcta	4.22994e-244	0.407593	0.525	0.231	8.5707e-240	0
Rftn2	6.07645e-244	0.411587	0.551	0.246	1.23121e-239	0
Nphp1	6.77528e-244	0.40182	0.454	0.183	1.37281e-239	0
Gbe1	4.05822e-243	0.342949	0.376	0.128	8.22276e-239	0
Hilpda	3.30332e-242	0.545127	0.648	0.355	6.6932e-238	0
Colgalt1	5.94564e-242	0.401097	0.979	0.922	1.20471e-237	0
Ppib	6.71877e-242	0.328815	1	1	1.36136e-237	0
Pkdcc	5.55177e-241	0.564307	0.875	0.721	1.1249e-236	0
Myo6	6.59388e-241	0.501522	0.539	0.247	1.33605e-236	0
Tbc1d1	1.06809e-239	0.40178	0.468	0.192	2.16416e-235	0
Slc35a2	1.15736e-239	0.480477	0.871	0.784	2.34504e-235	0
Tvp23b	2.78943e-239	0.445059	0.924	0.878	5.65194e-235	0
Ndufa6	4.10273e-239	0.385322	0.997	0.993	8.31295e-235	0
Acot1	6.02399e-239	0.426906	0.553	0.248	1.22058e-234	0
Tenm4	1.73442e-237	0.398201	0.51	0.209	3.51428e-233	0
Naa38	3.68689e-237	0.418939	0.97	0.955	7.47039e-233	0
Peg10	4.76208e-237	0.502119	0.583	0.27	9.64893e-233	0
Triqk	4.90629e-237	0.403698	0.555	0.254	9.94112e-233	0
Gys1	1.11159e-236	0.407738	0.495	0.211	2.2523e-232	0
Rpl21	2.01795e-236	0.354366	1	1	4.08877e-232	0
Snrnp27	3.61585e-236	0.407807	0.971	0.954	7.32643e-232	0
1110051M20Rik	6.429e-236	0.419768	0.53	0.242	1.30264e-231	0
Capn6	7.96246e-236	0.518385	0.958	0.858	1.61335e-231	0
Slirp	6.29129e-234	0.376234	0.989	0.985	1.27474e-229	0
Ndufa5	2.34596e-232	0.353984	0.998	0.997	4.75338e-228	0
Arl4a	1.51932e-231	0.51285	0.605	0.302	3.07846e-227	0
Cox7c	7.9748e-231	0.301584	1	1	1.61585e-226	0
Lyrm9	1.56766e-230	0.354753	0.381	0.138	3.1764e-226	0
Idh1	2.04481e-229	0.590948	0.776	0.608	4.14319e-225	0
Rpl37a	4.20204e-229	0.351335	1	1	8.51418e-225	0
Rras2	4.32925e-228	0.486243	0.441	0.182	8.77192e-224	0
Tmem167b	2.73984e-227	0.409699	0.606	0.301	5.55146e-223	0
Cxadr	3.83837e-227	0.293265	0.287	0.081	7.7773e-223	0
Dipk2a	9.60446e-227	0.459856	0.597	0.289	1.94606e-222	0
Ndufb10	4.16291e-225	0.35871	0.999	0.996	8.43488e-221	0
Lpar4	1.10984e-224	0.536558	0.899	0.754	2.24876e-220	0
Angptl6	5.04285e-224	0.473108	0.522	0.237	1.02178e-219	0
P3h1	6.93014e-223	0.364012	0.965	0.868	1.40418e-218	0
Sidt2	3.21183e-221	0.661853	0.687	0.436	6.50781e-217	0
Atp5e	3.34967e-221	0.35237	1	0.999	6.7871e-217	0
Pts	2.6049e-220	0.412646	0.584	0.294	5.27804e-216	0
Pigp	5.37374e-220	0.43093	0.929	0.885	1.08883e-215	0
Tmem141	6.31101e-219	0.394249	0.572	0.279	1.27874e-214	0
Hrct1	7.46456e-219	0.275151	0.255	0.068	1.51247e-214	0
Rpl24	2.83393e-217	0.305405	1	1	5.74212e-213	0
Asns	2.87559e-217	0.519875	0.977	0.956	5.82651e-213	0
Rpl12	3.14594e-217	0.32514	1	1	6.3743e-213	0
Rps16	7.94516e-217	0.336358	1	1	1.60985e-212	0
Nat9	1.15224e-216	0.393472	0.589	0.294	2.33467e-212	0
Rack1	5.18494e-216	0.32027	1	1	1.05057e-211	0
Fam114a2	6.07336e-216	0.427458	0.905	0.864	1.23058e-211	0
Dcn	7.62152e-216	0.958669	0.604	0.344	1.54427e-211	0
Ccdc8	7.91619e-215	0.372381	0.515	0.234	1.60398e-210	0
Eef1akmt3	1.29306e-213	0.258701	0.277	0.081	2.62e-209	0
Cpox	2.10618e-213	0.415039	0.605	0.305	4.26754e-209	0
Mcee	3.23171e-213	0.452767	0.699	0.427	6.54808e-209	0
Fbxl2	2.43899e-212	0.290239	0.361	0.127	4.94188e-208	0
Mrps14	2.93328e-212	0.342541	0.994	0.991	5.94341e-208	0
Cog6	7.24673e-212	0.379358	0.535	0.251	1.46833e-207	0
Smim27	1.41401e-211	0.434087	0.654	0.366	2.86506e-207	0
Gm4924	1.56671e-211	0.332771	0.432	0.175	3.17447e-207	0
Ndufb3	1.6615e-210	0.366967	0.98	0.969	3.36653e-206	0
Col16a1	1.82056e-210	0.380748	0.953	0.792	3.68882e-206	0
Mien1	6.00113e-210	0.488384	0.874	0.846	1.21595e-205	0
Dact1	8.65831e-210	0.40376	0.485	0.211	1.75435e-205	0
Armh4	3.09735e-209	0.26545	0.265	0.075	6.27585e-205	0
Grhpr	1.704e-208	0.493519	0.828	0.756	3.45264e-204	0
Eid1	3.27518e-208	0.420459	0.995	0.988	6.63617e-204	0
Gpc6	8.03115e-208	0.450642	0.822	0.622	1.62727e-203	0
Agpat4	3.19438e-207	0.529578	0.777	0.622	6.47245e-203	0
Gm9856	1.19303e-206	0.274762	0.328	0.11	2.41733e-202	0
Gm26917	2.06172e-206	0.53025	0.904	0.793	4.17746e-202	0
Ndrg1	2.08619e-206	0.385154	0.388	0.148	4.22704e-202	0
Soat1	2.42127e-206	0.525576	0.684	0.414	4.90598e-202	0
Ppa1	8.13584e-206	0.805705	0.926	0.905	1.64848e-201	0
Sft2d2	3.99728e-205	0.341551	0.41	0.164	8.09929e-201	0
Tma7	6.39311e-205	0.302947	1	0.999	1.29537e-200	0
Gpsm2	1.10864e-204	0.397845	0.57	0.277	2.24634e-200	0
Ascc2	1.72539e-204	0.363852	0.529	0.248	3.49598e-200	0
Rpl4	3.69346e-204	0.26459	1	1	7.48368e-200	0
Ndufb9	1.86648e-201	0.319966	1	1	3.78185e-197	0
Cox14	8.23616e-201	0.363061	0.979	0.969	1.66881e-196	0
Nrbp2	1.91075e-200	0.325059	0.439	0.179	3.87157e-196	0
Herpud1	4.16306e-200	0.515642	0.929	0.905	8.43519e-196	0
Hax1	8.80447e-198	0.429032	0.899	0.865	1.78396e-193	0
Baiap2l1	2.12779e-196	0.294035	0.35	0.128	4.31133e-192	0
Prkcsh	4.49085e-196	0.334652	0.966	0.933	9.09937e-192	0
Eno1b	1.49909e-195	0.338061	0.433	0.186	3.03745e-191	0
Cmss1	1.44658e-194	0.375492	0.575	0.29	2.93106e-190	0
Haus8	1.83339e-194	0.366535	0.422	0.177	3.71482e-190	0
Kdelr2	4.85258e-194	0.314755	1	0.996	9.8323e-190	0
Sox5	6.86692e-194	0.356224	0.659	0.341	1.39137e-189	0
Emc7	1.18681e-193	0.335283	0.978	0.972	2.40471e-189	0
Tnfaip2	1.30823e-192	0.387019	0.458	0.2	2.65074e-188	0
Mknk1	1.5248e-192	0.328117	0.42	0.177	3.08955e-188	0
Fbxo9	3.12429e-192	0.447197	0.727	0.498	6.33044e-188	0
Gpr180	5.16934e-192	0.417767	0.861	0.791	1.04741e-187	0
Odc1	9.06362e-192	0.471034	0.96	0.933	1.83647e-187	0
1110002L01Rik	3.48746e-190	0.262043	0.293	0.097	7.06629e-186	0
Pid1	9.2007e-190	0.350985	0.455	0.199	1.86425e-185	0
Srpx	3.02002e-189	0.595524	0.72	0.509	6.11916e-185	0
Slc6a9	1.44275e-188	0.315449	0.514	0.236	2.9233e-184	0
Btf3	2.30289e-188	0.297498	1	1	4.66612e-184	0
Slc41a2	3.91466e-188	0.255786	0.289	0.095	7.93189e-184	0
Ogfod3	8.44601e-188	0.314387	0.389	0.16	1.71133e-183	0
Ormdl3	1.15126e-187	0.399777	0.882	0.819	2.33269e-183	0
Ndn	4.91887e-187	0.498981	0.887	0.848	9.96662e-183	0
Mthfd1l	6.55422e-187	0.367748	0.526	0.256	1.32802e-182	0
Mrpl54	1.24711e-186	0.319734	0.993	0.991	2.5269e-182	0
Dtd1	3.34681e-186	0.396374	0.566	0.294	6.78131e-182	0
Uqcrh	6.37309e-186	0.307608	1	1	1.29132e-181	0
Uqcc2	7.38751e-186	0.32384	0.999	0.997	1.49686e-181	0
Chchd2	1.12346e-185	0.293644	1	1	2.27636e-181	0
Rps3	1.19303e-185	0.319525	1	1	2.41732e-181	0
Aff3	3.28939e-185	0.337897	0.454	0.199	6.66495e-181	0
Adgrg2	4.0243e-185	0.315818	0.473	0.207	8.15405e-181	0
Emilin1	4.66265e-185	0.441159	0.939	0.849	9.44746e-181	0
Tmem238	4.38517e-184	0.40544	0.621	0.345	8.88522e-180	0
Yipf6	6.18243e-184	0.373641	0.668	0.385	1.25268e-179	0
Calml4	9.42691e-184	0.553995	0.64	0.387	1.91008e-179	0
Fahd1	1.06928e-183	0.324625	0.469	0.216	2.16658e-179	0
Itga1	1.18138e-183	0.419418	0.472	0.214	2.39372e-179	0
Lyplal1	2.33866e-183	0.33992	0.465	0.217	4.73859e-179	0
Dnajc15	5.82738e-183	0.397799	0.9	0.884	1.18074e-178	0
Srm	1.75481e-182	0.435938	0.96	0.936	3.55559e-178	0
Mzt1	2.53965e-182	0.359644	0.557	0.286	5.14584e-178	0
Acyp1	3.33527e-182	0.42915	0.708	0.47	6.75793e-178	0
Dusp14	8.37951e-182	0.448864	0.523	0.262	1.69786e-177	0
Tmsb15b2	8.95368e-182	0.314578	0.384	0.157	1.81419e-177	0
Lman1	2.23546e-181	0.251226	0.999	0.996	4.52948e-177	0
Prdm6	2.63745e-181	0.255495	0.308	0.106	5.34401e-177	0
Tor3a	2.88912e-181	0.380505	0.516	0.254	5.85393e-177	0
Papss1	4.14181e-181	0.446632	0.87	0.848	8.39214e-177	0
Cmas	4.40959e-181	0.381715	0.62	0.345	8.93471e-177	0
Sdr39u1	1.41928e-180	0.321145	0.449	0.203	2.87576e-176	0
Cttnbp2nl	1.56667e-180	0.336279	0.473	0.22	3.17438e-176	0
Tmem97	3.28553e-180	0.49274	0.85	0.806	6.65713e-176	0
Hprt	3.85143e-180	0.415205	0.872	0.845	7.80376e-176	0
Alpl	5.76165e-179	0.739144	0.663	0.447	1.16742e-174	0
Cdpf1	1.13998e-178	0.342545	0.501	0.247	2.30983e-174	0
Phyh	3.51941e-178	0.492347	0.67	0.429	7.13103e-174	0
Gm4258	5.08392e-178	0.439958	0.502	0.239	1.0301e-173	0
Rps20	1.10163e-177	0.356144	1	1	2.23212e-173	0
Arl14ep	1.40914e-177	0.4267	0.735	0.502	2.8552e-173	0
Rnaset2b	2.82329e-177	0.425953	0.712	0.48	5.72055e-173	0
Spcs2	5.20557e-177	0.352288	0.996	0.996	1.05475e-172	0
Fam20c	1.24982e-176	0.336037	0.442	0.198	2.53239e-172	0
Cdk2ap1	4.35512e-176	0.371331	0.958	0.936	8.82435e-172	0
Tmem218	1.17185e-175	0.331637	0.513	0.253	2.37441e-171	0
Hdlbp	3.18461e-175	0.313906	1	0.998	6.45265e-171	0
Itgb3bp	6.10586e-175	0.312718	0.448	0.204	1.23717e-170	0
0610012G03Rik	7.93558e-175	0.316411	0.979	0.972	1.60791e-170	0
Cdkn1a	1.64346e-174	0.903537	0.945	0.909	3.32999e-170	0
Epb41l4aos	2.50695e-174	0.433286	0.83	0.762	5.07958e-170	0
Eef1g	6.92282e-174	0.269158	1	1	1.4027e-169	0
Smim14	7.58488e-174	0.505698	0.949	0.938	1.53685e-169	0
Amacr	2.81406e-173	0.354279	0.44	0.203	5.70184e-169	0
Supt3	5.78327e-173	0.378598	0.505	0.255	1.17181e-168	0
Eef1d	3.6839e-172	0.281234	1	1	7.46432e-168	0
Mrps28	1.73575e-171	0.363559	0.915	0.897	3.51697e-167	0
Gtpbp8	3.12151e-171	0.334787	0.505	0.252	6.3248e-167	0
Atp5o	6.00932e-171	0.302017	1	0.999	1.21761e-166	0
Oat	1.06524e-170	0.42195	0.976	0.974	2.15839e-166	0
Eif2s2	7.1127e-170	0.292551	1	1	1.44118e-165	0
Sod2	1.59487e-169	0.362526	0.948	0.933	3.23153e-165	0
Ndufb1-ps	1.76053e-169	0.282778	0.999	0.999	3.56719e-165	0
Cd302	1.8003e-169	0.402414	0.698	0.443	3.64776e-165	0
Smarca1	3.35815e-169	0.366977	0.61	0.331	6.80429e-165	0
8430429K09Rik	5.5006e-169	0.263905	0.314	0.118	1.11453e-164	0
Rpa3	6.48497e-169	0.429695	0.755	0.574	1.31399e-164	0
Rarg	2.46431e-168	0.422227	0.852	0.748	4.99318e-164	0
Hagh	3.414e-168	0.402061	0.664	0.419	6.91744e-164	0
Gna12	4.92375e-168	0.329657	0.529	0.271	9.9765e-164	0
Arhgef19	1.15546e-167	0.262731	0.364	0.147	2.34118e-163	0
Galk1	1.73409e-167	0.427444	0.95	0.962	3.51361e-163	0
Chst12	3.14905e-167	0.421417	0.603	0.353	6.3806e-163	0
Adk	4.62137e-167	0.561672	0.881	0.864	9.36383e-163	0
Fam136a	6.77294e-167	0.417548	0.79	0.663	1.37233e-162	0
Rps2	7.51389e-167	0.328014	1	1	1.52246e-162	0
Snrnp25	1.0082e-166	0.344184	0.569	0.307	2.04281e-162	0
Cox11	4.7945e-166	0.337073	0.519	0.267	9.71461e-162	0
Hint1	5.54591e-166	0.291921	1	1	1.12371e-161	0
Sft2d3	7.15973e-166	0.306153	0.489	0.238	1.4507e-161	0
Rpl6	1.21841e-165	0.277482	1	1	2.46874e-161	0
Avpi1	1.86541e-165	0.504906	0.853	0.836	3.77969e-161	0
Lpl	4.065e-165	0.416614	0.6	0.327	8.23651e-161	0
Mapre3	5.12091e-165	0.367617	0.538	0.285	1.0376e-160	0
Mtmr3	1.66579e-164	0.311303	0.53	0.265	3.37523e-160	0
Pop5	2.17231e-164	0.451881	0.775	0.656	4.40154e-160	0
Ets1	3.16737e-164	0.33014	0.48	0.231	6.41773e-160	0
Ubl4a	3.89155e-164	0.390107	0.882	0.877	7.88506e-160	0
A930005H10Rik	4.67335e-164	0.299658	0.425	0.194	9.46914e-160	0
Ccdc58	6.35901e-164	0.388544	0.83	0.763	1.28846e-159	0
Tmem107	1.00652e-162	0.334369	0.506	0.257	2.03941e-158	0
Uap1	4.0804e-162	0.369744	0.618	0.361	8.2677e-158	0
Pfkp	4.15573e-162	0.460626	0.587	0.339	8.42033e-158	0
Insig2	3.02015e-161	0.420425	0.631	0.381	6.11942e-157	0
Ndufc1	4.30189e-161	0.269047	1	0.998	8.71648e-157	0
Zfp652	2.07747e-160	0.343052	0.576	0.31	4.20937e-156	0
Tmem248	2.69992e-160	0.388675	0.74	0.534	5.47058e-156	0
Ndufb4	3.9076e-160	0.282379	0.999	0.997	7.91758e-156	0
Sp3os	4.51005e-160	0.342486	0.58	0.316	9.13825e-156	0
Vps37b	6.60023e-160	0.313497	0.501	0.251	1.33734e-155	0
Orai1	7.13248e-160	0.392201	0.554	0.306	1.44518e-155	0
Rpl29	3.25746e-157	0.30021	0.993	0.993	6.60026e-153	0
Slc35a4	1.07084e-156	0.321778	0.58	0.318	2.16974e-152	0
Agpat5	1.6496e-156	0.393361	0.751	0.564	3.34242e-152	0
Bcl2	3.92433e-156	0.328292	0.423	0.194	7.95147e-152	0
Ift88	8.42727e-156	0.285112	0.397	0.178	1.70753e-151	0
Fam229b	9.69235e-156	0.265898	0.369	0.159	1.96386e-151	0
Rps15	2.37531e-155	0.27597	1	1	4.81285e-151	0
Mrpl23	1.3019e-154	0.344202	0.964	0.956	2.63791e-150	0
Cryzl2	1.32517e-154	0.291595	0.324	0.131	2.68506e-150	0
Nsun4	2.46945e-154	0.258091	0.386	0.167	5.0036e-150	0
Sec11c	5.06026e-154	0.394986	0.848	0.78	1.02531e-149	0
Mydgf	6.11127e-154	0.321717	0.99	0.984	1.23826e-149	0
Rbm17	7.83958e-154	0.366743	0.92	0.918	1.58846e-149	0
Ntan1	3.98933e-153	0.452069	0.869	0.859	8.08317e-149	0
Fam135a	6.30917e-153	0.273391	0.55	0.28	1.27837e-148	0
Arap1	7.69982e-153	0.327827	0.444	0.214	1.56014e-148	0
Gstz1	7.86167e-153	0.315638	0.579	0.319	1.59293e-148	0
Yif1a	9.33483e-153	0.343025	0.96	0.959	1.89142e-148	0
Smim11	4.95397e-152	0.322706	0.918	0.905	1.00377e-147	0
Mras	7.47513e-152	0.466101	0.719	0.535	1.51461e-147	0
Mkrn1	1.32344e-151	0.406685	0.633	0.395	2.68155e-147	0
Spcs1	2.49294e-151	0.27006	1	0.999	5.05119e-147	0
Gfpt1	3.50595e-151	0.335927	0.885	0.783	7.10376e-147	0
Mef2c	4.12077e-151	0.419426	0.957	0.84	8.3495e-147	0
Slc25a38	4.28801e-151	0.275806	0.409	0.19	8.68837e-147	0
Prdx5	5.0047e-151	0.293927	0.999	0.998	1.01405e-146	0
Ap4s1	3.90709e-150	0.313163	0.497	0.258	7.91654e-146	0
Pard6a	4.41992e-150	0.313468	0.49	0.253	8.95564e-146	0
Pacsin3	4.42552e-150	0.346062	0.457	0.232	8.96699e-146	0
Alkbh6	4.73972e-149	0.300992	0.529	0.281	9.60362e-145	0
Wfs1	5.94706e-149	0.268669	0.389	0.174	1.20499e-144	0
Slc19a1	1.25213e-148	0.285888	0.44	0.214	2.53706e-144	0
Etfrf1	8.97508e-148	0.286064	0.461	0.229	1.81853e-143	0
Ccdc59	9.5167e-148	0.328955	0.95	0.939	1.92827e-143	0
Mrpl14	1.09828e-147	0.301003	0.968	0.958	2.22533e-143	0
Rpl23a	1.8539e-147	0.268892	1	1	3.75637e-143	0
Hypk	4.95815e-147	0.312881	0.946	0.927	1.00462e-142	0
Pcp4l1	3.09184e-146	0.411915	0.3	0.118	6.26468e-142	0
LTO1	4.05317e-146	0.267609	0.384	0.175	8.21253e-142	0
Tmco1	5.83907e-146	0.282155	0.974	0.968	1.18311e-141	0
Gm10260	6.54301e-146	0.474951	0.965	0.965	1.32574e-141	0
B3galt6	1.6907e-145	0.326253	0.56	0.313	3.42569e-141	0
Zfp938	2.40398e-145	0.306262	0.492	0.257	4.87095e-141	0
Dpm3	2.52514e-145	0.29792	0.99	0.979	5.11645e-141	0
Sec22b	2.76101e-145	0.278944	0.97	0.929	5.59436e-141	0
Chid1	5.06872e-145	0.38234	0.739	0.556	1.02702e-140	0
Srebf1	5.77639e-145	0.27876	0.5	0.255	1.17041e-140	0
Uqcrb	6.58449e-145	0.258406	1	1	1.33415e-140	0
Eef1akmt2	8.04826e-145	0.308384	0.549	0.302	1.63074e-140	0
Pfkm	1.7001e-144	0.282606	0.42	0.202	3.44475e-140	0
Fam204a	3.8848e-144	0.330096	0.857	0.832	7.87139e-140	0
Naga	7.18306e-144	0.295597	0.497	0.258	1.45543e-139	0
Amd1	9.84732e-144	0.330633	0.573	0.325	1.99526e-139	0
Cox7a2l	1.13418e-143	0.296902	0.999	0.997	2.29808e-139	0
Bola3	1.43554e-143	0.31543	0.949	0.94	2.9087e-139	0
Rab10os	1.70204e-143	0.254241	0.419	0.196	3.44868e-139	0
Polr2k	3.23487e-143	0.305301	0.962	0.955	6.55448e-139	0
Mthfd2	4.25397e-143	0.348962	0.969	0.935	8.61939e-139	0
Sar1b	4.65871e-143	0.311477	0.954	0.948	9.43947e-139	0
Mrpl30	1.04342e-142	0.26948	0.993	0.994	2.11417e-138	0
Mcu	1.2199e-142	0.335678	0.629	0.377	2.47176e-138	0
Rapgef2	1.23323e-142	0.298255	0.471	0.236	2.49877e-138	0
Ppif	2.04637e-142	0.253057	0.293	0.116	4.14635e-138	0
Acsf2	2.54464e-142	0.255624	0.31	0.127	5.15595e-138	0
Fbxo36	2.76196e-142	0.277425	0.395	0.185	5.59628e-138	0
Slc35b2	9.99951e-142	0.368921	0.834	0.763	2.0261e-137	0
Fam219b	1.08354e-141	0.25931	0.358	0.158	2.19546e-137	0
Uxs1	1.38407e-141	0.336	0.662	0.411	2.80441e-137	0
Jak2	1.67998e-141	0.264532	0.404	0.188	3.40397e-137	0
Yae1d1	5.30584e-141	0.352144	0.841	0.807	1.07507e-136	0
Spg20	7.2806e-141	0.376197	0.766	0.615	1.47519e-136	0
Rps27l	7.73025e-141	0.286903	1	1	1.5663e-136	0
Ccnq	8.34336e-141	0.309382	0.572	0.324	1.69053e-136	0
Dnaja3	1.09337e-140	0.30844	0.504	0.269	2.21538e-136	0
Creb3l2	1.12318e-140	0.308333	0.912	0.816	2.2758e-136	0
Nsa2	1.72674e-140	0.28147	1	0.999	3.49871e-136	0
Snta1	6.97316e-140	0.352988	0.553	0.314	1.4129e-135	0
Copb2	8.24363e-140	0.306472	0.992	0.992	1.67032e-135	0
Golph3	1.26578e-139	0.341297	0.839	0.761	2.56472e-135	0
Rpl27	3.20154e-139	0.257986	1	1	6.48696e-135	0
Usp11	5.78011e-139	0.260293	0.359	0.158	1.17117e-134	0
Thbs3	7.1227e-139	0.367718	0.536	0.297	1.4432e-134	0
Sec23b	9.41293e-139	0.294954	0.554	0.305	1.90725e-134	0
Anapc13	2.44224e-138	0.310719	0.928	0.919	4.94847e-134	0
Vdac3	3.55265e-138	0.353257	0.998	0.997	7.19838e-134	0
Ap1g1	5.61299e-138	0.287946	0.529	0.286	1.1373e-133	0
2810004N23Rik	1.73128e-137	0.334811	0.909	0.888	3.50792e-133	0
Smoc2	1.80662e-137	0.797824	0.78	0.755	3.66057e-133	0
Ascc1	2.35206e-137	0.306442	0.555	0.312	4.76575e-133	0
Phldb1	2.70006e-137	0.259785	0.461	0.229	5.47087e-133	0
9430038I01Rik	3.58889e-137	0.273138	0.435	0.215	7.27182e-133	0
H2-DMa	8.95815e-137	0.292812	0.313	0.132	1.8151e-132	0
Cfap36	1.31101e-136	0.384249	0.842	0.81	2.65636e-132	0
Tdg	2.14966e-136	0.31088	0.556	0.315	4.35565e-132	0
Smad1	2.69224e-136	0.353774	0.574	0.334	5.45501e-132	0
Gm15417	4.18878e-136	0.329947	0.534	0.3	8.4873e-132	0
Chac1	4.97758e-136	0.555978	0.683	0.544	1.00856e-131	0
Sec16a	5.4543e-136	0.280515	0.587	0.329	1.10515e-131	0
Tbc1d10a	2.68957e-135	0.327099	0.555	0.317	5.44961e-131	0
Gdf10	2.79912e-135	0.390602	0.353	0.154	5.67158e-131	0
Sdf2l1	2.82904e-135	0.273265	0.482	0.249	5.7322e-131	0
Gramd3	2.92623e-135	0.264876	0.423	0.209	5.92912e-131	0
Hdhd3	1.10124e-134	0.301605	0.469	0.248	2.23133e-130	0
Itpr2	1.90642e-134	0.291437	0.399	0.19	3.86279e-130	0
Mpst	1.95573e-134	0.302105	0.481	0.258	3.96271e-130	0
Tmem39a	8.17372e-134	0.33028	0.702	0.479	1.65616e-129	0
Trmt112	9.73056e-134	0.271489	0.989	0.98	1.97161e-129	0
Fuca2	1.30371e-133	0.422117	0.627	0.406	2.64157e-129	0
Coa4	3.02464e-133	0.280704	0.485	0.259	6.12852e-129	0
Ebna1bp2	7.11127e-133	0.339945	0.924	0.916	1.44088e-128	0
March5	1.69694e-132	0.424553	0.945	0.956	3.43834e-128	0
Bex3	3.30812e-132	0.274655	0.989	0.983	6.70292e-128	0
Ifrd2	9.1993e-132	0.279674	0.51	0.275	1.86396e-127	0
Med19	1.23477e-131	0.306845	0.559	0.323	2.50189e-127	0
AU022252	1.23825e-131	0.273782	0.477	0.252	2.50894e-127	0
Ndufa8	1.46333e-131	0.278788	0.995	0.99	2.96501e-127	0
Tceal3	2.92604e-131	0.321425	0.42	0.208	5.92874e-127	0
Endog	4.5724e-131	0.333907	0.614	0.381	9.2646e-127	0
Klhl22	9.07816e-131	0.270778	0.555	0.31	1.83942e-126	0
Tmem199	1.10826e-130	0.25472	0.41	0.2	2.24557e-126	0
Mrpl44	1.63239e-130	0.260302	0.436	0.221	3.30755e-126	0
Txnl4a	1.15296e-129	0.272572	0.975	0.973	2.33613e-125	0
Crim1	1.56721e-129	0.334792	0.769	0.609	3.17548e-125	0
Phykpl	4.59818e-129	0.254619	0.411	0.2	9.31682e-125	0
Shisa4	2.64866e-128	0.565673	0.712	0.614	5.36672e-124	0
Fam114a1	4.16183e-128	0.316998	0.958	0.935	8.43269e-124	0
Isoc1	4.87246e-128	0.382865	0.765	0.661	9.87259e-124	0
Amz2	1.20657e-127	0.277019	0.519	0.288	2.44476e-123	0
Txndc11	1.53108e-127	0.250896	0.485	0.254	3.10227e-123	0
Mtss2	2.03193e-127	0.311013	0.603	0.361	4.1171e-123	0
Tbc1d7	2.24765e-127	0.284918	0.524	0.293	4.55419e-123	0
Pabpc4	4.6468e-127	0.30135	0.902	0.868	9.41534e-123	0
Sec14l1	5.58796e-127	0.318859	0.584	0.347	1.13223e-122	0
Rabggtb	1.55559e-126	0.347893	0.834	0.788	3.15194e-122	0
2410131K14Rik	1.59951e-126	0.250293	0.364	0.172	3.24094e-122	0
Alkbh2	1.82801e-126	0.264075	0.438	0.226	3.70392e-122	0
Zfp637	5.3478e-126	0.314544	0.874	0.85	1.08357e-121	0
Dbi	8.9921e-126	0.380073	0.995	0.996	1.82198e-121	0
Stbd1	1.37248e-125	0.296179	0.393	0.193	2.78093e-121	0
Kdm7a	1.58944e-125	0.264695	0.491	0.258	3.22052e-121	0
Nme1	1.68408e-125	0.272379	0.998	0.996	3.41229e-121	0
Tfam	1.92421e-125	0.303798	0.572	0.338	3.89883e-121	0
Tmem222	2.7745e-125	0.284572	0.553	0.318	5.6217e-121	0
Rangrf	2.86393e-125	0.291876	0.559	0.322	5.80289e-121	0
Bphl	3.16618e-125	0.350176	0.728	0.563	6.41531e-121	0
Tomm6	9.1858e-125	0.250153	0.997	0.996	1.86123e-120	0
E130311K13Rik	4.49759e-124	0.299827	0.568	0.334	9.11301e-120	0
Raph1	5.67919e-124	0.353932	0.723	0.553	1.15072e-119	0
Uxt	9.31626e-124	0.296762	0.541	0.314	1.88766e-119	0
Ebag9	9.49891e-124	0.277001	0.479	0.261	1.92467e-119	0
Stx18	6.23315e-123	0.326242	0.635	0.416	1.26296e-118	0
Uso1	8.47705e-123	0.331406	0.83	0.755	1.71762e-118	0
Dcaf10	1.04693e-122	0.26854	0.539	0.305	2.12129e-118	0
Psmb2	1.97743e-122	0.265107	0.997	0.998	4.00666e-118	0
Them4	1.98265e-122	0.270771	0.387	0.192	4.01724e-118	0
Rnaset2a	3.4627e-122	0.352262	0.726	0.568	7.01612e-118	0
Snhg5	5.69633e-122	0.32138	0.467	0.252	1.15419e-117	0
Rfxap	1.01195e-121	0.342445	0.665	0.454	2.05041e-117	0
Pdcd6	1.0898e-121	0.342997	0.966	0.972	2.20815e-117	0
Gpcpd1	1.41871e-121	0.256532	0.492	0.264	2.8746e-117	0
Gde1	1.56241e-121	0.320003	0.879	0.874	3.16575e-117	0
Acbd3	1.81463e-121	0.298757	0.96	0.939	3.67681e-117	0
Pkm	2.16851e-121	0.287379	1	1	4.39383e-117	0
Spata24	1.72055e-120	0.259782	0.415	0.213	3.48619e-116	0
Pink1	1.81037e-120	0.273886	0.481	0.264	3.66818e-116	0
Nr2c2ap	2.24479e-120	0.282087	0.455	0.246	4.54839e-116	0
Atp6v1g1	3.30154e-120	0.259221	1	1	6.68959e-116	0
Ntpcr	8.32019e-120	0.278545	0.565	0.332	1.68584e-115	0
Fkbp14	1.67175e-119	0.286497	0.863	0.794	3.3873e-115	0
Nek1	2.48044e-119	0.254637	0.473	0.251	5.02587e-115	0
Rpl10-ps3	6.59567e-119	0.295717	0.608	0.383	1.33641e-114	0
Gstm5	2.94089e-118	0.2794	0.937	0.917	5.95884e-114	0
Coq9	2.96426e-118	0.298565	0.635	0.409	6.00619e-114	0
Gm10076	3.34705e-118	0.589343	0.988	0.98	6.78179e-114	0
Eif1ad	4.67693e-118	0.414632	0.752	0.658	9.4764e-114	0
Itm2a	7.24425e-118	0.623083	0.431	0.215	1.46783e-113	0
Nudt2	9.71557e-118	0.335299	0.677	0.491	1.96857e-113	0
Uba52	2.89591e-117	0.361835	0.982	0.983	5.8677e-113	0
Bloc1s6	3.70491e-117	0.267421	0.488	0.272	7.50689e-113	0
Mphosph6	4.26488e-117	0.332943	0.792	0.732	8.64151e-113	0
Ccdc167	4.30964e-116	0.273159	0.491	0.275	8.73219e-112	0
Josd2	1.87702e-115	0.322808	0.85	0.837	3.80322e-111	0
Fabp3	2.44537e-115	0.297826	0.487	0.266	4.95482e-111	0
Cisd1	3.46759e-115	0.286973	0.934	0.931	7.02603e-111	0
Zfp106	1.1152e-114	0.324292	0.917	0.9	2.25961e-110	0
Crispld1	5.53231e-114	0.462665	0.641	0.431	1.12096e-109	0
Timm21	6.44295e-114	0.308395	0.622	0.408	1.30547e-109	0
Fscn1	6.59091e-114	0.357965	0.935	0.925	1.33545e-109	0
Lars	1.90513e-113	0.341664	0.975	0.963	3.86017e-109	0
Ppp1r11	2.09611e-113	0.277629	0.958	0.949	4.24714e-109	0
Paxx	2.28703e-113	0.274273	0.575	0.345	4.63399e-109	0
Osbpl1a	1.8124e-112	0.335845	0.602	0.383	3.67228e-108	0
Fam129b	9.55775e-112	0.301057	0.692	0.481	1.93659e-107	0
Tmem101	1.6213e-111	0.292334	0.654	0.444	3.28508e-107	0
Ldhb	1.69236e-111	0.424519	0.797	0.783	3.42907e-107	0
Slc27a3	1.89019e-111	0.267317	0.517	0.291	3.82991e-107	0
Znrd2	3.55896e-111	0.294828	0.86	0.846	7.21116e-107	0
Arhgef1	4.07586e-111	0.310978	0.74	0.582	8.25851e-107	0
Nbr1	4.1654e-111	0.258593	0.57	0.335	8.43994e-107	0
Eef1e1	6.68839e-111	0.351465	0.717	0.579	1.3552e-106	0
Unc50	1.16419e-110	0.284926	0.907	0.903	2.35887e-106	0
Alg14	1.3292e-110	0.261568	0.53	0.31	2.69322e-106	0
Lbh	2.13088e-110	0.619422	0.696	0.654	4.31759e-106	0
Slc7a3	2.75658e-110	0.250568	0.61	0.371	5.58538e-106	0
Coq2	4.57806e-110	0.256408	0.526	0.306	9.27607e-106	0
Tubb2b	1.80268e-109	0.538502	0.491	0.292	3.65259e-105	0
Atg3	5.03153e-109	0.335298	0.849	0.85	1.01949e-104	0
Rnf7	7.19796e-109	0.257179	0.982	0.976	1.45845e-104	0
Ctdspl	8.39021e-109	0.330597	0.764	0.631	1.70003e-104	0
Prr7	1.05552e-108	0.322284	0.555	0.343	2.1387e-104	0
Exosc3	2.33587e-108	0.281988	0.602	0.388	4.73295e-104	0
Hdhd2	2.70735e-108	0.287641	0.648	0.433	5.48563e-104	0
Trib3	6.60852e-108	0.457757	0.733	0.661	1.33902e-103	0
Cope	3.42898e-107	0.250024	0.992	0.99	6.94779e-103	0
Srgap2	4.01453e-107	0.278068	0.623	0.398	8.13425e-103	0
P3h4	5.3184e-107	0.280221	0.989	0.977	1.07761e-102	0
Nudt19	8.6854e-107	0.260911	0.505	0.295	1.75984e-102	0
Znhit3	1.23906e-106	0.252954	0.523	0.307	2.51059e-102	0
Tmem205	1.31739e-106	0.32085	0.789	0.72	2.66929e-102	0
Fastk	1.3213e-106	0.282684	0.897	0.879	2.67722e-102	0
Chchd5	1.4083e-106	0.296206	0.639	0.431	2.85349e-102	0
Spats2l	1.58652e-106	0.407065	0.804	0.741	3.2146e-102	0
Mcrip1	1.75873e-106	0.271418	0.97	0.965	3.56354e-102	0
Bckdhb	4.13328e-106	0.258587	0.467	0.266	8.37486e-102	0
Smim8	4.35722e-106	0.287065	0.6	0.388	8.8286e-102	0
Mrps6	3.64588e-105	0.343707	0.828	0.813	7.38729e-101	0
Hk1	3.85981e-105	0.273793	0.518	0.306	7.82074e-101	0
Stambp	1.54514e-104	0.252323	0.53	0.316	3.13076e-100	0
Ahi1	4.44736e-104	0.341006	0.713	0.562	9.01125e-100	0
Eef2kmt	6.21843e-104	0.300789	0.628	0.423	1.25998e-99	0
Arl3	7.64669e-104	0.259828	0.915	0.917	1.54937e-99	0
Gatd3a	2.75356e-103	0.251679	0.518	0.306	5.57926e-99	0
3830406C13Rik	3.06216e-103	0.259962	0.545	0.33	6.20454e-99	0
Atp1b3	4.03138e-103	0.446432	0.896	0.871	8.16839e-99	0
Atraid	8.89856e-103	0.265494	0.954	0.946	1.80303e-98	0
Tcf7l1	2.07257e-102	0.272563	0.62	0.399	4.19943e-98	0
Wbp2	3.32225e-102	0.269332	0.599	0.383	6.73155e-98	0
Fam98a	3.7886e-102	0.300526	0.629	0.422	7.67647e-98	0
Edem1	5.48805e-102	0.283104	0.61	0.396	1.11199e-97	0
Bambi	5.60861e-102	0.518893	0.75	0.709	1.13642e-97	0
Fads2	2.52196e-101	0.343192	0.492	0.295	5.11e-97	0
Ldlrap1	2.74594e-101	0.25011	0.452	0.255	5.56381e-97	0
Ndufaf3	3.36603e-101	0.258972	0.534	0.32	6.82024e-97	0
Rtl3	6.54978e-101	0.420512	0.751	0.641	1.32712e-96	0
Fra10ac1	9.24251e-101	0.251738	0.506	0.298	1.87272e-96	0
5430416N02Rik	3.8943e-100	0.364853	0.628	0.44	7.89062e-96	0
Gmcl1	6.34907e-100	0.36327	0.478	0.277	1.28645e-95	0
Timm8a1	2.70303e-99	0.337524	0.808	0.788	5.47689e-95	0
Chpf2	2.88081e-99	0.277207	0.665	0.465	5.83709e-95	0
Smarcb1	3.04275e-99	0.272256	0.906	0.92	6.16521e-95	0
Gosr2	1.16545e-98	0.282556	0.654	0.461	2.36144e-94	0
2310009A05Rik	1.67484e-98	0.297092	0.815	0.802	3.39356e-94	0
Sec23a	2.99319e-98	0.262571	0.871	0.835	6.0648e-94	0
Pex3	2.76379e-97	0.254425	0.509	0.303	5.59999e-93	0
Sptlc2	6.17815e-97	0.348616	0.756	0.69	1.25182e-92	0
Eif1b	7.29758e-97	0.318621	0.94	0.951	1.47863e-92	0
Cdk6	9.19292e-97	0.328427	0.48	0.285	1.86267e-92	0
Gars	8.54677e-96	0.279802	0.985	0.981	1.73175e-91	0
Tubb4b	1.21981e-95	0.342916	0.956	0.956	2.47158e-91	0
Rraga	2.59788e-95	0.272967	0.933	0.939	5.26382e-91	0
Antxr2	1.09457e-94	0.262749	0.396	0.217	2.21781e-90	0
Seh1l	2.91736e-94	0.260296	0.588	0.385	5.91116e-90	0
Hint2	4.30278e-94	0.330015	0.748	0.666	8.71828e-90	0
Polr3h	2.34472e-93	0.254636	0.598	0.39	4.75088e-89	0
Ubb	4.83551e-93	0.269284	0.999	1	9.79771e-89	0
Scd2	1.22188e-91	0.432736	0.929	0.889	2.47577e-87	0
Ppme1	5.17382e-91	0.283614	0.632	0.441	1.04832e-86	0
Ciapin1	2.56111e-90	0.345794	0.834	0.845	5.18932e-86	0
Ankra2	2.57098e-90	0.256887	0.61	0.41	5.20931e-86	0
Hacd1	2.66262e-90	0.28291	0.923	0.918	5.395e-86	0
Fam192a	3.8396e-90	0.25732	0.622	0.427	7.7798e-86	0
Tmem120a	5.15135e-90	0.348473	0.537	0.354	1.04377e-85	0
Snhg12	1.06951e-89	0.528126	0.912	0.898	2.16704e-85	0
Dhrs7	2.70539e-89	0.308819	0.796	0.761	5.48166e-85	0
Impad1	3.02773e-89	0.289312	0.9	0.876	6.13478e-85	0
Tcea1	1.517e-87	0.298793	0.979	0.975	3.07375e-83	0
Nrep	3.52524e-87	0.336664	0.758	0.643	7.14284e-83	0
Cercam	8.25826e-86	0.28073	0.576	0.382	1.67329e-81	0
B3gat3	8.88776e-86	0.289086	0.712	0.571	1.80084e-81	0
Tsc22d3	1.12449e-85	0.295984	0.589	0.394	2.27843e-81	0
Smim26	4.76231e-85	0.29033	0.787	0.755	9.64938e-81	0
Tm2d1	7.7355e-85	0.250589	0.834	0.818	1.56737e-80	0
Micu1	8.56429e-85	0.295973	0.737	0.631	1.7353e-80	0
Sfr1	1.75516e-84	0.250948	0.999	0.999	3.5563e-80	0
Htatsf1	2.48326e-83	0.309727	0.81	0.779	5.03159e-79	0
Ufsp2	5.88144e-82	0.253516	0.862	0.864	1.1917e-77	0
Rgs3	1.8371e-81	0.346521	0.66	0.509	3.72233e-77	0
Shmt2	1.40112e-79	0.266013	0.826	0.803	2.83895e-75	0
Borcs8	7.73329e-79	0.260486	0.818	0.809	1.56692e-74	0
Slc25a39	8.6506e-78	0.258449	0.86	0.882	1.75279e-73	0
Tent5a	2.17788e-77	0.339077	0.722	0.634	4.41281e-73	0
Plaat3	3.02813e-76	0.391592	0.442	0.281	6.13559e-72	0
Btg1	7.56303e-74	0.284444	0.923	0.89	1.53242e-69	0
Arpc5l	7.54756e-73	0.298495	0.936	0.956	1.52929e-68	0
Dars	1.17362e-71	0.268863	0.771	0.718	2.37799e-67	0
Smim4	1.21696e-70	0.257948	0.756	0.695	2.4658e-66	0
Ninj1	1.31215e-70	0.402461	0.783	0.815	2.65868e-66	0
Nfu1	4.81188e-68	0.265152	0.847	0.882	9.74984e-64	0
Got1	1.11133e-65	0.331723	0.649	0.542	2.25178e-61	0
Zfyve21	4.63298e-65	0.256779	0.763	0.723	9.38735e-61	0
Mageh1	1.66278e-64	0.276775	0.763	0.741	3.36913e-60	0
Fkbp11	2.53435e-62	0.323769	0.94	0.934	5.13509e-58	0
Ube2d1	8.50829e-60	0.269541	0.483	0.332	1.72395e-55	0
Nudt5	7.90367e-53	0.259476	0.768	0.745	1.60144e-48	0
Rps6kb1	9.3838e-53	0.32131	0.779	0.794	1.90135e-48	0
Ecrg4	1.34987e-52	0.864829	0.617	0.604	2.7351e-48	0
Clec11a	1.19133e-50	0.387638	0.737	0.7	2.41386e-46	0
Mpp6	4.46001e-49	0.281621	0.756	0.766	9.03687e-45	0
Mgp	2.6391e-47	0.464792	0.983	0.971	5.34734e-43	0
Jdp2	1.02876e-42	0.268266	0.796	0.829	2.08448e-38	0
Resf1	4.71274e-40	0.295559	0.605	0.518	9.54896e-36	0
Zfas1	4.95286e-37	0.298661	0.911	0.926	1.00355e-32	0
Col10a1	3.12431e-31	1.34792	0.308	0.208	6.33047e-27	0
Ccdc80	7.00648e-19	0.41016	0.878	0.923	1.41965e-14	0
Ddit3	3.78108e-16	0.348989	0.694	0.76	7.66122e-12	0
Ccn2	2.21766e-15	0.369102	0.807	0.831	4.49342e-11	0
Spata7	1.84903e-10	0.272159	0.525	0.64	3.74651e-06	0
Mfge8	1.00877e-09	0.400923	0.861	0.933	2.04396e-05	0
Ptn	0	1.75917	0.948	0.829	0	1
Mfap4	0	1.25401	0.973	0.839	0	1
Postn	0	1.1952	0.958	0.802	0	1
Gas1	0	1.15909	0.892	0.684	0	1
Aspn	0	1.10751	0.973	0.8	0	1
Mfap2	0	1.0295	0.99	0.844	0	1
Ifitm3	0	1.01649	1	0.908	0	1
Meox1	0	0.965199	0.567	0.183	0	1
Fbln5	0	0.963913	0.993	0.893	0	1
Marcks	0	0.912606	0.996	0.919	0	1
Pdgfrl	0	0.897035	0.981	0.898	0	1
Fxyd6	0	0.890174	0.557	0.202	0	1
Prrx2	0	0.849633	0.995	0.892	0	1
Itgbl1	0	0.832633	0.664	0.251	0	1
Ifitm2	0	0.781839	1	0.994	0	1
Arxes2	0	0.755436	0.699	0.344	0	1
Selenom	0	0.679174	1	0.989	0	1
Arxes1	0	0.659752	0.619	0.256	0	1
Tle5	0	0.656202	0.998	0.92	0	1
Mtch1	0	0.56392	1	0.989	0	1
Rps20	0	0.544195	1	1	0	1
Selenow	0	0.538797	0.999	0.995	0	1
Eif3h	0	0.512813	1	1	0	1
Gabarap	0	0.477454	1	1	0	1
Hsp90ab1	0	0.433142	1	1	0	1
Tmem176b	2.80232e-305	0.549537	0.994	0.962	5.67805e-301	1
Abi3bp	4.47735e-305	1.19459	0.842	0.666	9.07201e-301	1
Atp5e	4.70302e-305	0.430733	1	0.999	9.52927e-301	1
Slc25a4	6.70693e-302	0.398587	1	1	1.35896e-297	1
Htra3	3.78734e-300	0.700956	0.634	0.275	7.6739e-296	1
Prdx2	4.87428e-299	0.484475	1	0.998	9.87627e-295	1
Lgals1	2.58602e-295	0.639027	1	0.974	5.2398e-291	1
Fam110b	1.95034e-288	0.576415	0.585	0.242	3.95177e-284	1
Pdlim2	1.0291e-287	0.664838	0.71	0.36	2.08516e-283	1
Clta	1.92121e-287	0.416083	1	1	3.89275e-283	1
Sept7	4.2664e-287	0.511669	0.999	0.996	8.64458e-283	1
Penk	1.5016e-284	1.68716	0.88	0.763	3.04254e-280	1
Rps9	3.09543e-283	0.387688	1	1	6.27196e-279	1
H3f3a	3.13907e-279	0.398554	1	1	6.36039e-275	1
Eif3e	1.70392e-278	0.447707	1	0.999	3.45249e-274	1
Rplp0	1.60126e-275	0.430945	1	1	3.24447e-271	1
Mab21l2	6.59197e-275	0.668103	0.58	0.252	1.33566e-270	1
Gas2	2.48173e-274	0.921169	0.854	0.711	5.02848e-270	1
6330403K07Rik	2.57414e-273	0.66019	0.676	0.333	5.21571e-269	1
Rpl37a	3.25796e-272	0.377716	1	1	6.60128e-268	1
1110038B12Rik	3.28679e-272	0.665995	0.998	0.99	6.6597e-268	1
Sparc	6.45526e-272	0.41709	1	0.999	1.30797e-267	1
Rps15a	3.05838e-270	0.416202	1	1	6.19689e-266	1
Rps27	1.04553e-268	0.412587	1	1	2.11846e-264	1
Rps4x	1.0992e-267	0.420403	1	1	2.2272e-263	1
Ptms	1.25941e-267	0.550374	1	0.985	2.55181e-263	1
Eva1b	4.22836e-267	0.562622	0.994	0.96	8.56751e-263	1
Naca	1.98919e-266	0.366904	1	1	4.0305e-262	1
Hcfc1r1	3.66907e-264	0.530248	0.994	0.982	7.43427e-260	1
Cdo1	1.40451e-263	0.603551	0.543	0.219	2.84582e-259	1
Bgn	2.60963e-262	0.491078	1	0.989	5.28763e-258	1
Nell2	5.84324e-262	0.605516	0.543	0.215	1.18396e-257	1
Serf2	2.47392e-261	0.413778	1	1	5.01266e-257	1
Cdh11	5.92372e-261	0.59462	0.997	0.896	1.20026e-256	1
Inka1	2.91291e-257	0.587649	0.681	0.348	5.90214e-253	1
Rpl10a	2.94105e-257	0.37702	1	1	5.95916e-253	1
Col8a1	3.22937e-254	1.22672	0.844	0.714	6.54335e-250	1
Cryab	2.56414e-249	0.879657	0.842	0.727	5.19547e-245	1
Rpl3	1.8725e-248	0.379136	1	1	3.79407e-244	1
Emp3	1.1793e-246	0.451739	1	0.998	2.3895e-242	1
Mxra7	2.11726e-246	0.630883	0.841	0.685	4.28998e-242	1
Vcam1	8.00559e-246	0.522911	0.504	0.199	1.62209e-241	1
Pfn1	9.74148e-246	0.422783	1	1	1.97382e-241	1
Grcc10	3.73624e-241	0.416845	0.999	0.994	7.57037e-237	1
Rpl41	9.95671e-240	0.398415	1	1	2.01743e-235	1
Pmp22	1.34143e-239	0.556833	0.972	0.878	2.71801e-235	1
Vim	4.3334e-239	0.490646	1	0.999	8.78035e-235	1
Eif1	5.11272e-239	0.352286	1	1	1.03594e-234	1
Nenf	2.58937e-238	0.401642	0.998	0.994	5.24658e-234	1
Scx	3.03628e-238	0.830858	0.747	0.508	6.1521e-234	1
Mest	2.4557e-237	0.710457	0.994	0.914	4.97574e-233	1
Ubb	2.22833e-236	0.495904	1	0.999	4.51505e-232	1
Nme2	3.63948e-236	0.386355	1	1	7.37431e-232	1
Gnai2	3.84134e-233	0.37307	1	0.999	7.78332e-229	1
Cavin3	2.04481e-231	0.547545	0.977	0.938	4.14319e-227	1
Eif3f	5.53539e-231	0.396488	1	1	1.12158e-226	1
Bri3	2.20895e-230	0.438207	0.998	0.991	4.47577e-226	1
Palmd	3.73722e-230	0.700333	0.455	0.176	7.57235e-226	1
Il11ra1	4.89763e-230	0.52939	0.871	0.72	9.92359e-226	1
Bcl7c	3.4893e-228	0.465138	0.977	0.941	7.07002e-224	1
Limch1	4.49529e-228	0.699693	0.747	0.472	9.10835e-224	1
Rpl18a	3.74952e-227	0.353014	1	1	7.59728e-223	1
Tnmd	1.07264e-226	1.06115	0.322	0.098	2.17338e-222	1
Tmem159	3.56642e-226	0.51967	0.608	0.295	7.22628e-222	1
Nfix	4.16147e-226	0.470232	0.999	0.968	8.43197e-222	1
Rps3a1	1.52674e-225	0.36445	1	1	3.09349e-221	1
Kazald1	3.36199e-223	0.586026	0.887	0.775	6.81206e-219	1
S100a11	3.0256e-222	0.450548	1	0.998	6.13047e-218	1
Rpl27	3.78775e-222	0.317722	1	1	7.67473e-218	1
Ndufa4	3.83016e-222	0.378174	1	1	7.76066e-218	1
B2m	5.98842e-221	0.422683	0.999	0.964	1.21337e-216	1
Rpl13	1.12681e-220	0.356978	1	1	2.28314e-216	1
Rps16	8.577e-219	0.350233	1	1	1.73787e-214	1
Rps8	2.26314e-218	0.39302	1	1	4.58558e-214	1
Tmem86a	1.15422e-217	0.456572	0.462	0.185	2.33869e-213	1
Rpl9	1.3552e-217	0.363504	1	1	2.7459e-213	1
Spcs1	5.0842e-217	0.359019	1	0.999	1.03016e-212	1
Rpl24	5.10301e-217	0.323656	1	1	1.03397e-212	1
Rflnb	5.20619e-217	0.809333	0.906	0.847	1.05488e-212	1
Rpl6	7.81488e-217	0.329467	1	1	1.58345e-212	1
Plxdc2	9.1256e-215	0.530662	0.915	0.772	1.84903e-210	1
Mpc2	1.15581e-213	0.402072	0.994	0.985	2.3419e-209	1
Dipk1b	1.89432e-213	0.449085	0.601	0.288	3.83827e-209	1
Scand1	6.01134e-211	0.366995	1	0.999	1.21802e-206	1
Hoxa10	1.13554e-209	0.63951	0.863	0.774	2.30082e-205	1
Jcad	1.34593e-209	0.41824	0.478	0.198	2.72713e-205	1
Rps29	1.82474e-209	0.333973	1	1	3.69729e-205	1
Lmcd1	3.60143e-209	0.606096	0.502	0.219	7.29722e-205	1
Rps21	5.91072e-208	0.314024	1	1	1.19763e-203	1
Cox4i1	6.49271e-208	0.289186	1	1	1.31555e-203	1
Capns1	2.76915e-207	0.389957	0.995	0.983	5.61086e-203	1
Rpl27a	8.14414e-207	0.340692	1	1	1.65017e-202	1
Podn	3.28965e-206	0.436245	0.501	0.21	6.66548e-202	1
Rps26	3.81264e-205	0.344929	1	1	7.72517e-201	1
Atpif1	1.2263e-204	0.371361	1	0.999	2.48474e-200	1
Eef1a1	7.82857e-203	0.337757	1	1	1.58623e-198	1
Prss35	8.53133e-203	0.593907	0.55	0.258	1.72862e-198	1
Rpl15	2.42921e-202	0.331882	1	1	4.92206e-198	1
Atp5h	6.81524e-202	0.3304	1	1	1.3809e-197	1
Myl12a	7.6835e-202	0.411655	0.999	0.996	1.55683e-197	1
Eif3k	1.0147e-201	0.343269	1	0.999	2.05599e-197	1
Rpl7a	1.38152e-201	0.309666	1	1	2.79924e-197	1
Tmsb10	9.2959e-200	0.433129	1	0.993	1.88354e-195	1
Id3	2.67372e-199	0.598839	0.995	0.968	5.41749e-195	1
Plpp1	3.6801e-198	0.68859	0.849	0.776	7.45662e-194	1
S1pr3	6.82034e-198	0.462888	0.495	0.214	1.38194e-193	1
Tmem59	6.95164e-198	0.360445	1	0.998	1.40854e-193	1
Ddah1	2.30105e-197	0.698518	0.854	0.778	4.66239e-193	1
Elob	4.96879e-197	0.333361	1	1	1.00678e-192	1
Prrx1	6.75167e-197	0.533027	0.995	0.935	1.36802e-192	1
Mex3b	1.01225e-196	0.533061	0.642	0.337	2.05103e-192	1
Rspo2	1.673e-196	0.475017	0.389	0.146	3.38983e-192	1
Rps7	1.67529e-196	0.344185	1	1	3.39448e-192	1
Six1	2.47669e-196	0.480327	0.567	0.267	5.01827e-192	1
Myl6	3.96661e-196	0.472819	1	1	8.03715e-192	1
Oaz1	7.22095e-196	0.335214	1	1	1.46311e-191	1
Ppia	1.62082e-195	0.346601	1	1	3.28411e-191	1
Fbxl7	8.24879e-195	0.524546	0.793	0.541	1.67137e-190	1
Ankrd29	5.99525e-194	0.362696	0.401	0.155	1.21476e-189	1
Clec14a	9.79232e-194	0.541541	0.541	0.246	1.98412e-189	1
Hacd4	1.18596e-192	0.422023	0.595	0.292	2.40298e-188	1
Rbp1	2.28053e-192	0.632826	0.628	0.34	4.6208e-188	1
Tnfsf12	1.61697e-191	0.394126	0.57	0.275	3.27631e-187	1
4931406P16Rik	8.30313e-191	0.497661	0.7	0.409	1.68238e-186	1
Nkd1	4.15085e-190	0.474036	0.569	0.278	8.41046e-186	1
Ptov1	7.38437e-190	0.382899	0.998	0.989	1.49622e-185	1
Scp2	9.76843e-190	0.417484	0.975	0.964	1.97928e-185	1
Fstl1	4.12378e-189	0.473442	1	0.95	8.35561e-185	1
Sh3bgrl3	5.05315e-189	0.340645	0.998	0.987	1.02387e-184	1
Arf5	1.53526e-188	0.338417	1	0.999	3.11074e-184	1
Rpl7	4.39329e-188	0.326565	1	1	8.90167e-184	1
Rpl18	1.44424e-187	0.313777	1	1	2.92633e-183	1
Rplp1	4.38665e-187	0.338651	1	1	8.88823e-183	1
Rps10	1.1606e-186	0.323832	1	1	2.3516e-182	1
Clip3	1.41036e-186	0.392851	0.627	0.319	2.85767e-182	1
Pmepa1	1.55213e-186	0.576845	0.991	0.934	3.14492e-182	1
Vamp5	6.92504e-186	0.551517	0.704	0.441	1.40315e-181	1
Rps11	3.80802e-185	0.306453	1	1	7.71581e-181	1
Rps2	8.71335e-185	0.360839	1	1	1.7655e-180	1
Atp5d	2.0044e-184	0.325964	1	0.999	4.06131e-180	1
Svbp	2.0727e-183	0.411086	0.952	0.929	4.19971e-179	1
Rpl8	1.1316e-182	0.297235	1	1	2.29285e-178	1
Rpl28	1.14332e-182	0.324263	1	1	2.31659e-178	1
Rps5	9.34226e-182	0.341228	1	1	1.89293e-177	1
Nxn	1.10456e-181	0.538264	0.891	0.79	2.23805e-177	1
Cacnb3	1.5201e-180	0.375469	0.539	0.252	3.08003e-176	1
Atp5j	9.19132e-180	0.314682	1	1	1.86234e-175	1
Uqcrh	1.36167e-179	0.338923	1	1	2.75901e-175	1
Cst3	8.38984e-179	0.451314	1	1	1.69995e-174	1
Rpl19	2.94968e-178	0.311837	1	1	5.97665e-174	1
Cdc42ep5	4.59725e-178	0.473928	0.804	0.607	9.31495e-174	1
Lamtor2	1.41224e-176	0.328928	0.996	0.995	2.86149e-172	1
Rhoc	1.83481e-176	0.372651	0.998	0.986	3.7177e-172	1
Pcolce	2.79607e-176	0.389769	1	0.986	5.66539e-172	1
Pcdh18	7.10646e-176	0.391543	0.558	0.27	1.43991e-171	1
Zfp521	1.35559e-175	0.384193	0.506	0.234	2.74669e-171	1
Tmem167	3.03845e-175	0.319184	1	0.999	6.1565e-171	1
Rpl39	4.42458e-175	0.324263	1	1	8.96508e-171	1
Psmb1	4.67214e-175	0.292877	1	1	9.46669e-171	1
Rps3	1.20345e-174	0.3221	1	1	2.43844e-170	1
Eif3i	3.16687e-174	0.325851	0.999	0.997	6.41671e-170	1
Fis1	3.55257e-174	0.346385	0.994	0.988	7.19822e-170	1
Rps13	8.20914e-174	0.318313	1	1	1.66334e-169	1
Rps19	2.02508e-173	0.317357	1	1	4.10322e-169	1
Sept6	2.81434e-173	0.419593	0.587	0.302	5.70242e-169	1
Cox6c	9.09841e-173	0.32806	1	1	1.84352e-168	1
Foxp1	1.10614e-172	0.481899	0.972	0.861	2.24126e-168	1
Wasf2	1.9135e-172	0.421549	0.939	0.906	3.87714e-168	1
Tmsb4x	2.19842e-172	0.313303	1	0.99	4.45444e-168	1
Tshz1	2.67475e-172	0.414815	0.609	0.314	5.41958e-168	1
Pygb	3.20877e-172	0.376719	0.533	0.256	6.50161e-168	1
Mrfap1	4.20429e-172	0.296149	1	0.999	8.51874e-168	1
Myl9	5.16277e-172	0.664169	0.925	0.844	1.04608e-167	1
Cfl1	1.87118e-171	0.334926	1	1	3.79138e-167	1
Tmem150a	3.06024e-171	0.399562	0.582	0.298	6.20066e-167	1
Rpl23	2.91732e-170	0.305791	1	1	5.91107e-166	1
Shox2	9.825e-170	0.488751	0.612	0.332	1.99074e-165	1
Scrn1	1.55185e-169	0.373107	0.468	0.213	3.14436e-165	1
Anxa2	1.65835e-169	0.364317	0.999	0.996	3.36014e-165	1
Gulp1	2.82041e-168	0.377455	0.638	0.34	5.71472e-164	1
Ndufs2	3.86664e-168	0.343728	0.994	0.983	7.83458e-164	1
Hoxa11	6.99185e-168	0.48311	0.492	0.238	1.41669e-163	1
Pcsk5	5.36474e-167	0.448615	0.723	0.429	1.087e-162	1
Lysmd2	3.61707e-165	0.390347	0.625	0.347	7.32891e-161	1
Nit2	4.86986e-165	0.414049	0.737	0.484	9.8673e-161	1
Igf1	6.1388e-165	0.965155	0.662	0.457	1.24384e-160	1
Pfdn5	1.27004e-164	0.307507	1	0.999	2.57336e-160	1
Nt5c	2.42504e-163	0.382416	0.94	0.902	4.91362e-159	1
Gpm6b	2.80389e-162	0.632866	0.756	0.586	5.68124e-158	1
Rarres1	4.90837e-162	0.40955	0.512	0.247	9.94533e-158	1
Boc	5.38899e-162	0.461318	0.691	0.412	1.09192e-157	1
Rpl30	1.13068e-161	0.299589	1	1	2.29099e-157	1
Btf3	2.65551e-161	0.300306	1	1	5.38059e-157	1
Rpl37	3.13992e-161	0.301756	1	1	6.36212e-157	1
Gng8	4.28387e-161	0.332651	0.417	0.18	8.67999e-157	1
Rps28	1.56726e-160	0.286543	1	1	3.17557e-156	1
Egfr	2.31168e-160	0.340502	0.632	0.325	4.68393e-156	1
Rab2a	5.30031e-160	0.297536	0.999	1	1.07395e-155	1
Rpl17	7.51315e-160	0.320962	1	1	1.52231e-155	1
Ddah2	8.89981e-160	0.455288	0.849	0.727	1.80328e-155	1
Man1c1	1.35778e-159	0.322032	0.458	0.206	2.75114e-155	1
Rpl10	1.67879e-159	0.299627	1	1	3.40156e-155	1
Gnb5	2.33238e-159	0.338343	0.526	0.262	4.72587e-155	1
Hsbp1	2.84378e-159	0.31567	0.996	0.995	5.76206e-155	1
Selenof	9.22742e-159	0.2839	1	1	1.86966e-154	1
Cyba	1.18377e-158	0.309785	0.981	0.952	2.39856e-154	1
Rwdd1	1.40803e-158	0.343161	0.998	0.995	2.85295e-154	1
Rpl11	1.86488e-158	0.28969	1	1	3.77861e-154	1
Hsd17b10	7.48308e-158	0.356771	0.97	0.959	1.51622e-153	1
Fau	5.93511e-157	0.303396	1	1	1.20257e-152	1
Raly	2.06771e-156	0.363389	0.985	0.961	4.18959e-152	1
Akr1a1	5.16054e-156	0.292399	1	0.999	1.04563e-151	1
Rpsa	1.7081e-155	0.283444	1	1	3.46095e-151	1
Serpinf1	1.78475e-155	0.35897	1	0.985	3.61627e-151	1
Mylip	2.05596e-155	0.355528	0.478	0.226	4.1658e-151	1
Atp5g2	4.49306e-155	0.306747	1	1	9.10383e-151	1
Cox6b2	4.91563e-155	0.491219	0.597	0.333	9.96004e-151	1
Map2	6.04774e-155	0.416028	0.499	0.238	1.22539e-150	1
Ccdc102a	1.14974e-154	0.40347	0.753	0.508	2.3296e-150	1
Tmem47	1.18375e-154	0.364147	0.529	0.263	2.39851e-150	1
Rack1	1.21803e-154	0.276195	1	1	2.46796e-150	1
Rps12	1.5205e-154	0.301474	1	1	3.08083e-150	1
Smap1	1.71424e-154	0.335836	0.979	0.971	3.4734e-150	1
Bcap31	2.99181e-154	0.310473	0.991	0.985	6.06201e-150	1
Glrx3	1.05583e-153	0.314526	0.996	0.996	2.13932e-149	1
Etl4	3.1577e-153	0.329255	0.422	0.184	6.39814e-149	1
Npdc1	3.83373e-153	0.491651	0.807	0.697	7.76791e-149	1
Sh3bgrl	3.92694e-153	0.404747	0.969	0.927	7.95677e-149	1
Tsc22d1	7.71906e-153	0.526974	0.985	0.95	1.56404e-148	1
Prss23	2.53325e-152	0.545215	0.895	0.797	5.13287e-148	1
Myl12b	3.8145e-152	0.423387	0.932	0.906	7.72893e-148	1
Atox1	3.7338e-151	0.306175	0.996	0.997	7.56542e-147	1
Ppp1r14a	5.21566e-151	0.374186	0.493	0.239	1.0568e-146	1
Bmp4	7.5896e-151	0.699556	0.628	0.382	1.5378e-146	1
Psme2	7.73973e-151	0.369746	0.936	0.908	1.56822e-146	1
Atp5j2	3.03814e-150	0.290772	1	1	6.15588e-146	1
Pigc	3.38733e-150	0.343431	0.545	0.282	6.86342e-146	1
Adamtsl3	9.39555e-150	0.346481	0.658	0.36	1.90373e-145	1
Ntng1	1.02968e-149	0.392352	0.356	0.143	2.08633e-145	1
P4ha3	1.1e-149	0.434569	0.758	0.532	2.22882e-145	1
Ppp1ca	2.46277e-149	0.324052	0.999	0.996	4.99007e-145	1
Acyp2	2.47197e-149	0.385285	0.534	0.281	5.00871e-145	1
Htra1	2.57043e-149	0.440452	0.956	0.908	5.20821e-145	1
Rpl22	7.33685e-149	0.275399	1	1	1.48659e-144	1
Aplp1	1.70935e-148	0.348547	0.443	0.203	3.46349e-144	1
L3hypdh	1.75416e-148	0.35058	0.574	0.305	3.55428e-144	1
Ctf1	2.73755e-148	0.331104	0.431	0.2	5.54682e-144	1
Tpm2	2.81843e-148	0.372184	0.992	0.93	5.7107e-144	1
Rpl34	2.96593e-148	0.297668	1	1	6.00957e-144	1
Gas6	9.35785e-148	0.615928	0.732	0.555	1.89609e-143	1
Col8a2	1.41583e-146	0.387227	0.838	0.655	2.86876e-142	1
Smarcd3	1.56215e-146	0.340973	0.58	0.31	3.16524e-142	1
Mcrip1	3.90141e-146	0.338649	0.977	0.965	7.90504e-142	1
Pcdh7	5.57399e-146	0.498658	0.822	0.695	1.1294e-141	1
F3	3.67732e-145	0.387928	0.437	0.202	7.45099e-141	1
Ech1	8.46077e-145	0.365469	0.925	0.899	1.71432e-140	1
Olfml2b	1.36331e-144	0.322222	0.53	0.26	2.76233e-140	1
Rps27a	1.47692e-144	0.297538	1	1	2.99253e-140	1
Sspn	2.97141e-144	0.338144	0.544	0.283	6.02066e-140	1
Fkbp7	5.05963e-144	0.372079	0.944	0.892	1.02518e-139	1
Prdx1	1.30954e-143	0.267658	1	1	2.6534e-139	1
Zfp580	3.5129e-143	0.339273	0.542	0.286	7.11785e-139	1
Rilpl1	4.86256e-143	0.336837	0.566	0.304	9.85252e-139	1
1110065P20Rik	1.67968e-142	0.365959	0.949	0.944	3.40337e-138	1
Kdelr1	3.44525e-142	0.281169	0.998	0.997	6.98076e-138	1
Xpa	4.33301e-142	0.360289	0.672	0.412	8.77955e-138	1
Acvr2a	5.7811e-142	0.318802	0.448	0.21	1.17137e-137	1
Fam171b	8.66555e-142	0.353628	0.514	0.262	1.75581e-137	1
Phgdh	1.08819e-141	0.399397	0.989	0.972	2.20489e-137	1
Anapc16	3.57448e-141	0.353904	0.919	0.913	7.2426e-137	1
Sub1	3.89266e-141	0.348221	1	0.999	7.88731e-137	1
Copz2	5.14961e-141	0.35072	0.985	0.971	1.04341e-136	1
Ssbp4	6.79889e-141	0.377877	0.909	0.845	1.37759e-136	1
Pappa	2.91713e-140	0.252771	0.443	0.2	5.91069e-136	1
Atp5c1	3.26926e-140	0.279061	1	0.999	6.62418e-136	1
Cox5b	8.5717e-140	0.278936	1	0.999	1.7368e-135	1
Ccdc28b	1.06137e-139	0.34071	0.556	0.3	2.15055e-135	1
S100a16	5.17073e-139	0.399052	0.66	0.411	1.04769e-134	1
Cyb5a	6.56021e-139	0.348475	0.919	0.884	1.32923e-134	1
Echdc2	1.0572e-138	0.340556	0.568	0.309	2.1421e-134	1
Sumo2	1.52543e-138	0.272338	1	0.999	3.09083e-134	1
Gm15867	2.03934e-138	0.331614	0.528	0.269	4.13211e-134	1
Lrrc42	2.51701e-138	0.372464	0.879	0.851	5.09996e-134	1
Acaa2	3.94565e-138	0.382522	0.837	0.759	7.99468e-134	1
Aamdc	4.01717e-138	0.34253	0.626	0.363	8.13958e-134	1
Phlda3	1.11283e-137	0.463585	0.934	0.877	2.25481e-133	1
Eef1b2	1.38402e-137	0.278314	1	1	2.80429e-133	1
Eef2	3.55136e-137	0.267168	1	1	7.19577e-133	1
Spry1	3.69461e-137	0.371584	0.416	0.192	7.48602e-133	1
Rpl21	3.96428e-137	0.290874	1	1	8.03242e-133	1
Ccn4	6.37553e-137	0.525115	0.877	0.798	1.29181e-132	1
Nsa2	5.1498e-136	0.286343	1	0.999	1.04345e-131	1
Wls	4.34851e-135	0.33879	0.99	0.946	8.81096e-131	1
Pfdn1	4.94556e-135	0.293068	0.992	0.986	1.00207e-130	1
Snx3	9.31017e-135	0.29965	0.995	0.994	1.88643e-130	1
Eln	1.24218e-134	1.32344	0.714	0.605	2.51691e-130	1
Rps18	4.33699e-134	0.283259	1	1	8.78762e-130	1
Parp3	5.00174e-134	0.310246	0.489	0.245	1.01345e-129	1
Smpdl3a	5.60856e-134	0.337509	0.536	0.279	1.13641e-129	1
Tmem176a	1.38889e-133	0.357383	0.951	0.926	2.81417e-129	1
2410006H16Rik	1.81524e-133	0.518187	0.997	0.992	3.67803e-129	1
Rpl36a	2.61856e-133	0.279474	0.999	0.999	5.30572e-129	1
Ndufa3	2.99422e-133	0.295442	0.985	0.987	6.06689e-129	1
Dhrs4	1.10449e-132	0.34499	0.682	0.433	2.23791e-128	1
Vcan	1.14181e-132	0.633606	0.797	0.672	2.31354e-128	1
Rhoj	1.74193e-132	0.457617	0.753	0.554	3.52949e-128	1
Cdk4	2.51315e-132	0.298126	0.998	0.997	5.09214e-128	1
Coa3	2.67521e-132	0.32442	0.957	0.948	5.42051e-128	1
Ndufb11	3.12242e-132	0.273782	0.999	0.998	6.32666e-128	1
Mtus2	5.14644e-132	0.390454	0.593	0.341	1.04277e-127	1
Wbp1	5.8157e-132	0.354089	0.645	0.393	1.17838e-127	1
Cox7a2l	6.59396e-132	0.295019	0.998	0.998	1.33607e-127	1
Cnn3	2.42788e-131	0.314821	0.986	0.964	4.91937e-127	1
Syap1	7.22878e-131	0.343276	0.624	0.376	1.4647e-126	1
Rps23	7.71545e-131	0.267754	1	1	1.5633e-126	1
Erg	7.73483e-130	0.285461	0.42	0.194	1.56723e-125	1
Ndufa11	8.41922e-130	0.286908	0.998	0.998	1.7059e-125	1
Tmem121	1.17475e-129	0.320067	0.441	0.217	2.38029e-125	1
Ndufs6	1.39348e-129	0.283724	0.999	0.996	2.82347e-125	1
Atp5o	1.58141e-129	0.2644	1	0.999	3.20425e-125	1
Sod3	2.00231e-129	0.377114	0.343	0.146	4.05708e-125	1
Map1lc3a	2.01996e-129	0.310265	0.989	0.977	4.09285e-125	1
Ndufb2	6.17532e-129	0.281457	0.997	0.996	1.25124e-124	1
Etfb	1.63855e-128	0.321294	0.987	0.988	3.32003e-124	1
Plgrkt	2.18372e-128	0.31262	0.89	0.873	4.42465e-124	1
Pgls	2.19643e-128	0.289055	0.995	0.995	4.4504e-124	1
Tceal9	3.53154e-128	0.296405	0.998	0.996	7.15561e-124	1
Slc40a1	4.26789e-128	0.334646	0.396	0.179	8.6476e-124	1
Tprgl	4.6188e-128	0.35592	0.862	0.824	9.35862e-124	1
Atxn7l3b	9.30721e-128	0.296438	0.996	0.99	1.88583e-123	1
Rexo2	2.84231e-127	0.297152	0.997	0.994	5.7591e-123	1
Eno3	3.11599e-127	0.435443	0.436	0.216	6.31363e-123	1
Eci2	6.78423e-127	0.336571	0.917	0.896	1.37462e-122	1
Impa2	9.00955e-127	0.329763	0.604	0.348	1.82552e-122	1
Thbs2	2.04747e-126	0.398417	0.922	0.775	4.14859e-122	1
Fzd8	5.31879e-126	0.361333	0.663	0.406	1.07769e-121	1
Dexi	5.48489e-126	0.325416	0.543	0.302	1.11135e-121	1
Psmb5	7.19639e-126	0.2616	1	0.999	1.45813e-121	1
Ecscr	1.34505e-125	0.31519	0.324	0.135	2.72533e-121	1
Cdc42ep3	2.5175e-125	0.481544	0.946	0.899	5.10096e-121	1
Ogn	1.00103e-124	0.407892	0.976	0.919	2.02829e-120	1
Smdt1	1.19025e-124	0.276885	0.998	0.997	2.41168e-120	1
Rpl32	1.1947e-124	0.299637	1	1	2.4207e-120	1
Gng10	1.31223e-124	0.302409	0.98	0.971	2.65883e-120	1
Drap1	1.88578e-124	0.282849	0.992	0.989	3.82096e-120	1
Slc50a1	2.04479e-124	0.331752	0.944	0.914	4.14315e-120	1
Uap1l1	3.25994e-124	0.36584	0.596	0.35	6.6053e-120	1
Rab9	3.49004e-124	0.404556	0.822	0.755	7.07151e-120	1
Mmgt2	4.69914e-124	0.310231	0.513	0.278	9.52139e-120	1
Cnpy4	6.79453e-124	0.305042	0.549	0.3	1.37671e-119	1
Arrdc4	1.10138e-123	0.296754	0.479	0.25	2.23162e-119	1
Gamt	1.12926e-123	0.414968	0.753	0.584	2.2881e-119	1
S100a10	3.2451e-123	0.264161	0.989	0.963	6.57521e-119	1
Cthrc1	3.24872e-123	0.551337	0.985	0.967	6.58256e-119	1
Syt11	6.82243e-123	0.314042	0.423	0.206	1.38236e-118	1
Ubxn1	7.20618e-123	0.273378	0.994	0.99	1.46012e-118	1
Hoxd8	1.22617e-122	0.30134	0.447	0.226	2.48446e-118	1
Dusp6	1.60548e-122	0.353786	0.505	0.266	3.25302e-118	1
Dnaja1	1.89075e-122	0.286953	0.999	0.991	3.83104e-118	1
Tgfbr2	3.80137e-122	0.328086	0.602	0.35	7.70233e-118	1
Crabp2	4.02856e-122	0.491867	0.535	0.304	8.16267e-118	1
Idnk	1.00112e-121	0.320462	0.571	0.327	2.02846e-117	1
Aqp1	5.43599e-121	0.452941	0.397	0.19	1.10144e-116	1
Parva	6.37636e-121	0.315316	0.912	0.868	1.29198e-116	1
Ptges	1.0097e-120	0.289555	0.436	0.216	2.04586e-116	1
Cpxm2	2.70442e-120	0.328247	0.351	0.154	5.4797e-116	1
Suclg1	5.08155e-120	0.29784	0.969	0.969	1.02962e-115	1
Pbx3	7.02244e-120	0.345775	0.627	0.375	1.42289e-115	1
Snrpg	4.49105e-119	0.251385	1	1	9.09976e-115	1
Mxra8	6.08157e-119	0.330625	0.953	0.885	1.23225e-114	1
Zcchc24	9.25628e-119	0.311824	0.621	0.364	1.87551e-114	1
Hoxd10	9.77609e-119	0.302996	0.449	0.23	1.98083e-114	1
Adam23	1.32414e-117	0.294309	0.352	0.156	2.68298e-113	1
Arhgap28	1.60772e-117	0.258989	0.389	0.183	3.25756e-113	1
Gmds	2.90801e-117	0.419054	0.863	0.821	5.89222e-113	1
Gyg	3.48024e-117	0.398627	0.681	0.462	7.05166e-113	1
Dbp	3.72365e-117	0.370451	0.424	0.215	7.54485e-113	1
Tprkb	3.80551e-117	0.304084	0.543	0.309	7.71072e-113	1
Fndc4	5.72166e-117	0.280942	0.441	0.224	1.15932e-112	1
Ybx1	6.56414e-117	0.279694	1	1	1.33003e-112	1
Dclk1	7.63756e-117	0.386482	0.784	0.623	1.54752e-112	1
Lhfp	1.47294e-116	0.337447	0.937	0.853	2.98447e-112	1
Rab13	3.29174e-116	0.339816	0.641	0.406	6.66972e-112	1
Actg1	4.17537e-116	0.312996	1	1	8.46014e-112	1
Znhit2	4.92657e-116	0.292191	0.577	0.332	9.98222e-112	1
Cyp1b1	8.97413e-116	0.347092	0.415	0.201	1.81834e-111	1
Man1a2	1.68187e-115	0.333653	0.898	0.852	3.4078e-111	1
Pgpep1	2.03877e-115	0.294498	0.52	0.289	4.13096e-111	1
Ephx1	2.27018e-115	0.396688	0.591	0.358	4.59983e-111	1
Bst2	2.74943e-115	0.375428	0.61	0.376	5.5709e-111	1
Hes1	2.87474e-115	0.431145	0.952	0.859	5.82479e-111	1
Rpl35	9.52149e-115	0.273422	1	1	1.92925e-110	1
Ctsl	9.77352e-115	0.252737	1	0.997	1.98031e-110	1
Lap3	1.0962e-114	0.346497	0.895	0.882	2.22111e-110	1
Ldb2	1.21302e-114	0.282837	0.274	0.11	2.45782e-110	1
Ifi27	2.3643e-114	0.552329	0.737	0.64	4.79055e-110	1
Psme1	2.85475e-114	0.311344	0.879	0.837	5.78429e-110	1
Washc1	4.10001e-114	0.299498	0.551	0.316	8.30744e-110	1
Igsf10	4.61788e-114	0.381941	0.86	0.754	9.35675e-110	1
Klf2	6.23756e-114	0.565877	0.944	0.882	1.26385e-109	1
Mdh2	6.96851e-114	0.261756	0.997	0.995	1.41196e-109	1
Acvr1	7.6063e-114	0.286322	0.523	0.286	1.54119e-109	1
Ccdc107	9.72772e-114	0.329971	0.927	0.914	1.97103e-109	1
Eif3c	1.29625e-113	0.297121	1	0.999	2.62647e-109	1
Hsd17b4	1.58605e-113	0.295597	0.592	0.347	3.21365e-109	1
Yif1b	1.65424e-113	0.299547	0.981	0.974	3.35183e-109	1
Gpx7	3.2412e-113	0.368854	0.875	0.861	6.56733e-109	1
Commd3	5.99209e-113	0.289789	0.991	0.983	1.21412e-108	1
Wnt16	1.22261e-112	0.355366	0.323	0.143	2.47726e-108	1
Sars	1.35719e-112	0.291848	0.994	0.989	2.74994e-108	1
Cops6	1.60607e-112	0.28015	0.985	0.98	3.25422e-108	1
B9d1	8.58818e-112	0.308276	0.583	0.348	1.74014e-107	1
Bcl11a	2.9185e-111	0.281698	0.461	0.237	5.91347e-107	1
Abracl	3.81688e-111	0.289154	0.978	0.945	7.73377e-107	1
Kcnk2	5.38073e-111	0.386711	0.368	0.174	1.09024e-106	1
Tmem134	8.41971e-111	0.32381	0.969	0.968	1.706e-106	1
Fuom	3.03186e-110	0.33866	0.653	0.431	6.14316e-106	1
Exoc7	3.27004e-110	0.287732	0.536	0.306	6.62575e-106	1
1110012L19Rik	3.48922e-110	0.294141	0.508	0.286	7.06985e-106	1
Mpv17	7.95756e-110	0.291181	0.597	0.353	1.61236e-105	1
Lamtor1	1.01551e-109	0.281745	0.978	0.964	2.05762e-105	1
Arl1	1.27546e-109	0.254597	0.999	0.997	2.58434e-105	1
Pawr	6.57891e-109	0.30135	0.509	0.277	1.33302e-104	1
Sh3glb2	1.06926e-108	0.312384	0.623	0.392	2.16653e-104	1
Rmnd5b	1.08537e-108	0.266327	0.504	0.279	2.19918e-104	1
Tceal8	1.25881e-108	0.297355	0.987	0.981	2.5506e-104	1
Slc9a3r2	1.2827e-108	0.283425	0.518	0.288	2.59901e-104	1
Sema3f	1.51007e-108	0.257466	0.488	0.259	3.0597e-104	1
Dynll1	3.66135e-108	0.294505	1	1	7.41863e-104	1
Surf1	3.87691e-108	0.285086	0.553	0.321	7.85539e-104	1
Trib2	5.9419e-108	0.317788	0.575	0.332	1.20395e-103	1
Inhba	7.13001e-108	0.459374	0.848	0.769	1.44468e-103	1
Itih5	9.26356e-108	0.330334	0.41	0.204	1.87698e-103	1
Cuedc2	1.31085e-107	0.300828	0.907	0.899	2.65605e-103	1
Sdhb	2.03949e-107	0.271306	0.976	0.975	4.13242e-103	1
Uba7	3.33226e-107	0.306789	0.469	0.253	6.75182e-103	1
Hs6st2	3.60515e-107	0.369172	0.871	0.777	7.30476e-103	1
Cd47	3.74025e-107	0.342045	0.959	0.928	7.5785e-103	1
Tpgs2	6.54594e-107	0.300415	0.609	0.377	1.32634e-102	1
Cbr2	7.02047e-107	0.467213	0.686	0.517	1.42249e-102	1
Tcea3	1.04685e-106	0.27483	0.315	0.141	2.12112e-102	1
Serf1	1.05731e-106	0.312732	0.946	0.943	2.14231e-102	1
Ttll5	5.85613e-106	0.275492	0.357	0.169	1.18657e-101	1
Ndufb10	5.9256e-106	0.254606	0.996	0.996	1.20064e-101	1
Zfas1	9.70547e-106	0.483507	0.939	0.922	1.96652e-101	1
Psmb6	1.4893e-105	0.256417	0.998	0.998	3.01761e-101	1
Ezr	1.53748e-105	0.37874	0.596	0.371	3.11525e-101	1
Sco2	1.6516e-105	0.28465	0.533	0.305	3.34647e-101	1
Spint2	2.56219e-105	0.302251	0.372	0.183	5.1915e-101	1
Adamtsl1	8.65486e-105	0.251849	0.526	0.282	1.75365e-100	1
Col4a1	9.1677e-105	0.338441	0.913	0.816	1.85756e-100	1
Lamc1	9.38593e-105	0.299674	0.641	0.404	1.90178e-100	1
Pianp	1.40088e-104	0.296054	0.449	0.236	2.83846e-100	1
Ubtd2	1.83088e-104	0.287221	0.519	0.298	3.70972e-100	1
Rnf2	4.30323e-104	0.2777	0.534	0.307	8.71921e-100	1
Peak1	4.50125e-104	0.30283	0.604	0.364	9.12044e-100	1
Ypel3	4.65879e-104	0.362187	0.858	0.834	9.43965e-100	1
Myh10	5.81423e-104	0.443681	0.962	0.891	1.17808e-99	1
B4galt2	8.02082e-104	0.276947	0.539	0.312	1.62518e-99	1
Rpl29	1.4486e-103	0.269847	0.994	0.993	2.93516e-99	1
Clu	2.3599e-103	0.290447	0.306	0.135	4.78163e-99	1
Serinc2	3.65463e-103	0.274429	0.442	0.231	7.40501e-99	1
Abhd8	5.23897e-103	0.308627	0.648	0.424	1.06152e-98	1
C1qtnf2	3.63387e-102	0.285792	0.274	0.117	7.36294e-98	1
Rgs2	4.08883e-102	0.35208	0.437	0.23	8.2848e-98	1
Sarnp	4.23823e-102	0.25682	0.979	0.985	8.5875e-98	1
Zfp771	4.74413e-102	0.299418	0.873	0.859	9.61256e-98	1
Ccn5	6.45938e-102	0.970022	0.683	0.628	1.3088e-97	1
Gkap1	9.68159e-102	0.340808	0.6	0.383	1.96168e-97	1
Map1lc3b	1.44099e-101	0.256013	0.995	0.989	2.91974e-97	1
Ntpcr	1.52648e-101	0.274787	0.566	0.338	3.09295e-97	1
Emc2	1.72856e-101	0.318369	0.895	0.892	3.50242e-97	1
Tfg	2.73197e-101	0.293476	0.958	0.952	5.53552e-97	1
Ttc33	5.4265e-101	0.268617	0.475	0.265	1.09952e-96	1
Dnajc24	1.10697e-100	0.271719	0.549	0.324	2.24294e-96	1
Siah1a	1.17516e-100	0.269361	0.546	0.32	2.38112e-96	1
Rab4a	2.22234e-100	0.263123	0.48	0.268	4.50291e-96	1
Runx1t1	2.47777e-100	0.31784	0.635	0.405	5.02046e-96	1
Tbcc	3.00757e-100	0.310669	0.676	0.465	6.09394e-96	1
Mzt2	3.24015e-100	0.266286	0.499	0.285	6.5652e-96	1
Spin1	6.02552e-100	0.274901	0.603	0.373	1.22089e-95	1
Unc119	2.02382e-99	0.330231	0.638	0.422	4.10065e-95	1
Ube2r2	2.47782e-99	0.257769	0.978	0.966	5.02057e-95	1
Sys1	5.7184e-99	0.281211	0.932	0.942	1.15866e-94	1
Ifi35	6.84931e-99	0.260195	0.409	0.215	1.38781e-94	1
Snapin	1.32137e-98	0.284201	0.64	0.419	2.67736e-94	1
Xxylt1	1.60806e-98	0.261	0.428	0.23	3.25825e-94	1
Cib2	2.19165e-98	0.258401	0.37	0.186	4.44072e-94	1
Palld	2.36301e-98	0.325986	0.934	0.863	4.78794e-94	1
Ino80b	6.9944e-98	0.270694	0.549	0.325	1.41721e-93	1
Arpc1b	8.96787e-98	0.2531	0.994	0.986	1.81707e-93	1
Zc2hc1a	1.80051e-97	0.264053	0.484	0.271	3.6482e-93	1
Aig1	2.30245e-97	0.383011	0.843	0.823	4.66523e-93	1
Gnpda2	2.55453e-97	0.263211	0.55	0.326	5.17599e-93	1
Zfp358	3.12565e-97	0.273363	0.466	0.264	6.33319e-93	1
Cuta	3.18616e-97	0.28126	0.956	0.951	6.4558e-93	1
Lurap1l	3.27602e-97	0.278613	0.324	0.15	6.63788e-93	1
Rdh14	3.3189e-97	0.268991	0.58	0.352	6.72476e-93	1
Rara	7.66657e-97	0.268946	0.538	0.314	1.5534e-92	1
Celf2	1.04726e-96	0.251916	0.377	0.189	2.12197e-92	1
Herpud2	1.39766e-96	0.251655	0.549	0.323	2.83194e-92	1
Abhd5	2.15819e-96	0.257584	0.504	0.288	4.37292e-92	1
Borcs6	3.33458e-96	0.261018	0.524	0.306	6.75652e-92	1
Glrx2	3.98818e-96	0.285306	0.897	0.904	8.08085e-92	1
Plekhf1	4.21884e-96	0.263788	0.401	0.211	8.54822e-92	1
Nipsnap1	4.63231e-96	0.258203	0.411	0.22	9.38599e-92	1
Cmtm3	4.89501e-96	0.253995	0.513	0.288	9.91827e-92	1
Ngly1	9.08082e-96	0.252518	0.51	0.292	1.83996e-91	1
Bmyc	9.74226e-96	0.314937	0.827	0.784	1.97398e-91	1
Igfbp4	1.03022e-95	0.461694	0.984	0.95	2.08744e-91	1
Dsel	1.1453e-95	0.258919	0.509	0.291	2.32061e-91	1
Rhod	1.34555e-95	0.265754	0.543	0.322	2.72636e-91	1
Rex1bd	2.52252e-95	0.272455	0.968	0.959	5.11114e-91	1
Tbx5	2.58713e-95	0.264959	0.498	0.281	5.24204e-91	1
Rnf166	3.16405e-95	0.272176	0.469	0.266	6.41099e-91	1
Gemin7	1.36955e-94	0.281907	0.883	0.886	2.77497e-90	1
Fgd1	1.566e-94	0.250109	0.45	0.247	3.17304e-90	1
Crnkl1	1.65668e-94	0.259136	0.562	0.336	3.35676e-90	1
Rasl11b	1.75544e-94	0.303127	0.357	0.177	3.55686e-90	1
Pnkp	1.77023e-94	0.267103	0.507	0.296	3.58683e-90	1
Zfp68	1.99878e-94	0.255191	0.547	0.324	4.04992e-90	1
Commd9	2.88218e-94	0.281313	0.625	0.406	5.83986e-90	1
Nfia	3.15533e-94	0.367832	0.806	0.692	6.39332e-90	1
Wdr83	3.27402e-94	0.258137	0.491	0.285	6.63383e-90	1
Acd	3.60509e-94	0.265522	0.541	0.324	7.30463e-90	1
Zfp422	4.21521e-94	0.25212	0.478	0.272	8.54087e-90	1
Ublcp1	5.4803e-94	0.292263	0.672	0.465	1.11042e-89	1
Mospd3	1.41238e-93	0.254575	0.455	0.254	2.86177e-89	1
Fgf7	1.62609e-93	0.302689	0.472	0.257	3.29479e-89	1
Gid8	2.40906e-93	0.29102	0.62	0.411	4.88124e-89	1
Mrps31	2.42396e-93	0.256299	0.56	0.339	4.91142e-89	1
Fcgrt	3.23052e-93	0.356334	0.764	0.655	6.54568e-89	1
Zfp830	3.93233e-93	0.259935	0.549	0.33	7.96769e-89	1
Fas	6.98129e-93	0.261034	0.37	0.189	1.41455e-88	1
Sertad4	1.20609e-92	0.257648	0.484	0.271	2.44377e-88	1
Dact3	1.65736e-92	0.2999	0.696	0.493	3.35815e-88	1
Bax	4.32977e-92	0.303427	0.995	0.991	8.77299e-88	1
Chmp6	8.09105e-92	0.27627	0.626	0.409	1.63941e-87	1
Pgap2	9.22269e-92	0.256879	0.557	0.336	1.8687e-87	1
Lxn	1.08518e-91	0.307371	0.854	0.823	2.19878e-87	1
H2afy2	1.37297e-91	0.317473	0.801	0.701	2.78192e-87	1
Bloc1s1	1.98054e-91	0.273473	0.506	0.303	4.01297e-87	1
Ppdpf	2.9581e-91	0.277167	0.906	0.908	5.9937e-87	1
Socs3	1.27472e-90	0.278041	0.449	0.246	2.58284e-86	1
Tsen34	2.10748e-90	0.259935	0.927	0.909	4.27018e-86	1
Epha3	2.42022e-90	0.268714	0.407	0.215	4.90386e-86	1
Ap3s1	2.48727e-90	0.305555	0.888	0.893	5.0397e-86	1
Rbms2	2.58041e-90	0.282281	0.837	0.798	5.22842e-86	1
Gm8797	3.53432e-90	0.259855	0.979	0.977	7.16123e-86	1
Tgfb1i1	3.72563e-90	0.312997	0.873	0.813	7.54887e-86	1
Gskip	6.28621e-90	0.253051	0.519	0.306	1.27371e-85	1
Snhg1	6.62383e-90	0.338166	0.977	0.962	1.34212e-85	1
Hscb	9.06389e-90	0.250926	0.484	0.283	1.83652e-85	1
Tspan11	1.0318e-89	0.259389	0.404	0.211	2.09064e-85	1
Twist1	1.36964e-89	0.379792	0.879	0.854	2.77517e-85	1
Maf1	1.65447e-89	0.259838	0.544	0.329	3.35229e-85	1
Trappc4	1.86881e-89	0.251005	0.958	0.952	3.78659e-85	1
Aldh2	1.88959e-89	0.287992	0.89	0.887	3.8287e-85	1
Idh2	1.95251e-89	0.26281	0.962	0.947	3.95618e-85	1
C1qtnf12	2.07604e-89	0.272421	0.514	0.303	4.20648e-85	1
Smim13	2.13602e-89	0.258115	0.562	0.344	4.328e-85	1
Zfp664	4.18511e-89	0.25177	0.528	0.314	8.47988e-85	1
Socs1	4.41203e-89	0.251375	0.457	0.254	8.93965e-85	1
Mgp	5.54678e-89	0.361239	0.995	0.969	1.12389e-84	1
Dnal4	1.24396e-88	0.262474	0.524	0.318	2.52051e-84	1
Nfkbia	1.75905e-88	0.334247	0.794	0.717	3.56419e-84	1
Bag3	5.65147e-88	0.251258	0.549	0.331	1.1451e-83	1
Rab18	6.15601e-88	0.250333	0.968	0.975	1.24733e-83	1
Calml4	6.9651e-88	0.294955	0.604	0.399	1.41127e-83	1
Kctd12	1.05598e-87	0.512566	0.793	0.7	2.13963e-83	1
Zfp36l1	1.09176e-87	0.393016	0.887	0.837	2.21212e-83	1
Cyb5r3	1.215e-87	0.263189	0.951	0.915	2.46183e-83	1
Ethe1	1.75924e-87	0.254897	0.65	0.434	3.56457e-83	1
Tle1	2.6801e-87	0.278753	0.597	0.377	5.43041e-83	1
Pkig	7.68643e-87	0.307612	0.827	0.768	1.55742e-82	1
Irf2bp1	1.08685e-86	0.261119	0.572	0.359	2.20217e-82	1
Cdkn2b	1.20051e-86	0.326152	0.679	0.501	2.43248e-82	1
Paxx	2.008e-86	0.273469	0.564	0.353	4.06861e-82	1
Nradd	2.48724e-86	0.318839	0.741	0.606	5.03965e-82	1
Zdhhc4	3.92031e-86	0.255092	0.499	0.299	7.94333e-82	1
Faap20	4.65518e-86	0.265829	0.601	0.389	9.43232e-82	1
March2	7.16294e-86	0.284906	0.678	0.489	1.45136e-81	1
Chpt1	7.78329e-86	0.272086	0.658	0.453	1.57705e-81	1
Tagln	7.82461e-86	0.47814	0.934	0.881	1.58542e-81	1
Cdkn1b	9.27866e-86	0.271252	0.637	0.423	1.88004e-81	1
Ramac	1.07948e-85	0.26035	0.588	0.381	2.18724e-81	1
Vamp8	2.16688e-85	0.261464	0.946	0.949	4.39053e-81	1
Rnf187	2.56816e-85	0.254043	0.961	0.951	5.20361e-81	1
Ift27	2.69822e-85	0.29525	0.715	0.552	5.46713e-81	1
Fmnl2	2.69994e-85	0.325099	0.655	0.458	5.47062e-81	1
Svil	2.73877e-85	0.353787	0.666	0.474	5.54929e-81	1
Urod	3.68197e-85	0.26312	0.587	0.381	7.46041e-81	1
Trappc3	3.72302e-85	0.255876	0.865	0.859	7.54357e-81	1
Ccs	3.7267e-85	0.271635	0.863	0.855	7.55103e-81	1
Mmp23	3.84626e-85	0.366601	0.817	0.756	7.7933e-81	1
B3gnt9	6.14322e-85	0.266808	0.66	0.448	1.24474e-80	1
Smco4	2.8725e-84	0.333154	0.792	0.728	5.82026e-80	1
Kcnk1	4.6949e-84	0.312665	0.553	0.344	9.51281e-80	1
Hand2os1	4.98348e-84	0.275962	0.348	0.178	1.00975e-79	1
Gstm5	7.61305e-84	0.295928	0.922	0.92	1.54256e-79	1
4931406C07Rik	9.10018e-84	0.250994	0.541	0.331	1.84388e-79	1
Dtd2	1.84724e-83	0.262279	0.585	0.381	3.74289e-79	1
Rbfa	7.51767e-83	0.274695	0.672	0.48	1.52323e-78	1
Vegfb	1.6642e-82	0.2765	0.596	0.391	3.37201e-78	1
Acadl	2.623e-82	0.280976	0.851	0.815	5.31472e-78	1
Senp7	3.9772e-82	0.250545	0.584	0.37	8.05861e-78	1
Ak3	5.30816e-82	0.25102	0.581	0.37	1.07554e-77	1
Mtx2	9.81709e-82	0.261582	0.83	0.8	1.98914e-77	1
Thap7	1.51984e-81	0.252903	0.621	0.41	3.0795e-77	1
Acta2	1.90172e-81	0.46886	0.965	0.931	3.85327e-77	1
Col4a2	2.68034e-81	0.260409	0.925	0.846	5.4309e-77	1
Ssbp2	3.53249e-81	0.258122	0.603	0.393	7.15753e-77	1
Aebp1	6.36877e-81	0.251912	0.983	0.924	1.29044e-76	1
Haghl	7.61227e-81	0.258941	0.643	0.437	1.5424e-76	1
Nbdy	2.40245e-80	0.256432	0.956	0.955	4.86784e-76	1
Fbxo17	9.36326e-80	0.267461	0.635	0.434	1.89718e-75	1
Tbx15	9.4305e-80	0.304459	0.704	0.531	1.91081e-75	1
Eif2b2	1.02166e-79	0.287018	0.618	0.424	2.0701e-75	1
Abhd14a	3.12279e-79	0.268463	0.64	0.44	6.3274e-75	1
Cpq	3.17596e-79	0.299967	0.814	0.764	6.43513e-75	1
Ptp4a3	1.45643e-78	0.296527	0.572	0.379	2.95102e-74	1
R3hcc1	1.78373e-78	0.272368	0.62	0.426	3.61419e-74	1
Rit1	6.66712e-78	0.257427	0.639	0.439	1.35089e-73	1
Clmp	1.29869e-77	0.287416	0.747	0.602	2.63141e-73	1
Zfp637	3.51838e-77	0.314649	0.851	0.854	7.12893e-73	1
Dcakd	4.65856e-77	0.250657	0.618	0.417	9.43917e-73	1
Plscr3	9.12184e-77	0.267755	0.8	0.713	1.84827e-72	1
Phyhd1	2.14904e-76	0.308737	0.641	0.46	4.35438e-72	1
Fam89b	2.71904e-76	0.261924	0.859	0.829	5.50931e-72	1
Tpgs1	9.01032e-76	0.27131	0.745	0.622	1.82567e-71	1
Vps4a	1.1496e-75	0.254206	0.568	0.373	2.32931e-71	1
S100a13	1.41528e-75	0.272402	0.874	0.877	2.86764e-71	1
Pinx1	1.67397e-75	0.26207	0.585	0.391	3.3918e-71	1
Mylk	2.42231e-75	0.307146	0.474	0.281	4.90808e-71	1
Smim8	3.62005e-75	0.257097	0.587	0.395	7.33494e-71	1
Irf2bpl	3.76601e-75	0.258828	0.581	0.379	7.63069e-71	1
Praf2	6.72731e-74	0.263476	0.873	0.876	1.36309e-69	1
Cxcl14	1.20361e-73	0.694524	0.684	0.624	2.43875e-69	1
Nfib	1.4387e-73	0.268905	0.956	0.855	2.9151e-69	1
Tln1	2.00231e-73	0.262903	0.974	0.964	4.05707e-69	1
Iah1	3.08122e-73	0.254313	0.653	0.463	6.24317e-69	1
Kifap3	5.02402e-73	0.285487	0.834	0.813	1.01797e-68	1
Pmm1	5.21275e-73	0.286224	0.826	0.802	1.05621e-68	1
Fjx1	8.20092e-73	0.250285	0.383	0.214	1.66167e-68	1
Lsm10	1.24434e-72	0.263949	0.679	0.512	2.52127e-68	1
Evi5	2.44834e-72	0.258221	0.718	0.561	4.96083e-68	1
St3gal5	5.71344e-72	0.26058	0.623	0.431	1.15766e-67	1
Bad	2.41406e-71	0.254426	0.852	0.86	4.89138e-67	1
Thra	3.5203e-71	0.2533	0.869	0.832	7.13284e-67	1
Lix1l	1.20966e-70	0.254198	0.784	0.697	2.45101e-66	1
Cox20	3.57035e-70	0.280833	0.823	0.809	7.23425e-66	1
Ubc	1.15341e-69	0.321372	0.998	0.995	2.33704e-65	1
Nfic	3.12857e-69	0.252574	0.942	0.919	6.33911e-65	1
Elovl6	6.79288e-67	0.301368	0.586	0.402	1.37637e-62	1
Dmac1	7.16762e-67	0.26546	0.833	0.83	1.4523e-62	1
Tceal3	1.12722e-66	0.272051	0.375	0.219	2.28397e-62	1
Gorab	1.94911e-66	0.250379	0.568	0.383	3.94928e-62	1
Fmod	1.9608e-66	0.425958	0.748	0.679	3.97298e-62	1
Ccnd3	2.3867e-66	0.259219	0.969	0.965	4.83593e-62	1
Ptgis	7.1226e-66	0.435108	0.824	0.831	1.44318e-61	1
Olfml3	1.12213e-65	0.337334	0.708	0.593	2.27365e-61	1
Slc35a1	1.37691e-65	0.260293	0.678	0.525	2.7899e-61	1
Hmgn3	2.22381e-65	0.252986	0.889	0.889	4.50589e-61	1
Snhg12	6.2126e-64	0.511114	0.896	0.901	1.2588e-59	1
Rbpms	3.51566e-63	0.305413	0.545	0.376	7.12344e-59	1
Cnn2	3.83966e-63	0.301854	0.944	0.915	7.77991e-59	1
Foxp2	4.25944e-63	0.387836	0.697	0.581	8.63048e-59	1
Bag5	8.07483e-63	0.256441	0.788	0.733	1.63612e-58	1
Hand2	8.88054e-63	0.298021	0.521	0.351	1.79937e-58	1
Rgcc	8.83006e-62	0.364766	0.527	0.361	1.78915e-57	1
Col14a1	1.4178e-61	0.458561	0.589	0.447	2.87275e-57	1
Csrp2	3.28452e-61	0.363778	0.875	0.853	6.65509e-57	1
Pdk3	1.28404e-60	0.254276	0.682	0.534	2.60172e-56	1
Rnd3	1.58005e-60	0.293992	0.905	0.849	3.2015e-56	1
Slc29a1	4.31914e-59	0.262264	0.883	0.847	8.75145e-55	1
Dkk3	2.48394e-58	0.303549	0.723	0.623	5.03297e-54	1
Acot1	7.49132e-58	0.262976	0.43	0.272	1.51789e-53	1
Capn6	8.1247e-58	0.31597	0.922	0.865	1.64623e-53	1
Crip1	1.76658e-57	0.304221	0.812	0.81	3.57945e-53	1
Ptx3	2.11551e-57	0.718475	0.756	0.73	4.28644e-53	1
Fos	3.60514e-56	0.427064	0.889	0.824	7.30473e-52	1
Tcn2	3.29371e-55	0.263177	0.622	0.464	6.67372e-51	1
Itm2a	4.10848e-55	0.838292	0.373	0.229	8.32461e-51	1
Cdk2ap2	7.54074e-55	0.250663	0.728	0.635	1.5279e-50	1
Csad	4.35861e-54	0.256332	0.729	0.63	8.83141e-50	1
Fabp3	5.73861e-53	0.308359	0.433	0.279	1.16276e-48	1
Scn1b	9.24094e-53	0.271676	0.734	0.671	1.8724e-48	1
Gm10076	1.61069e-52	0.398061	0.979	0.982	3.26358e-48	1
Tnfaip8	3.33699e-52	0.285818	0.765	0.735	6.76142e-48	1
Peg10	3.50229e-51	0.251629	0.459	0.295	7.09634e-47	1
Mpped2	2.54507e-49	0.260572	0.725	0.622	5.15682e-45	1
Tmem223	2.69451e-47	0.27666	0.794	0.822	5.45963e-43	1
Nupr1	4.72788e-45	0.392735	0.943	0.944	9.57964e-41	1
Rtl3	7.56983e-43	0.328297	0.71	0.649	1.5338e-38	1
Mdk	2.34441e-42	0.440179	0.837	0.854	4.75024e-38	1
Gm10260	4.46855e-42	0.2535	0.955	0.967	9.05418e-38	1
Tshz2	8.26142e-39	0.289168	0.587	0.46	1.67393e-34	1
Hist1h2bc	6.70439e-38	0.347643	0.799	0.796	1.35844e-33	1
Thbs1	2.26545e-36	0.251531	0.991	0.97	4.59025e-32	1
Cebpd	7.61804e-36	0.408544	0.695	0.662	1.54357e-31	1
Irx3	1.20174e-35	0.289001	0.543	0.427	2.43496e-31	1
Nexn	2.11412e-35	0.297492	0.724	0.697	4.28363e-31	1
Hoxa11os	1.40752e-31	0.260751	0.528	0.42	2.85192e-27	1
Ckb	3.09141e-31	0.340162	0.785	0.814	6.26381e-27	1
Fhl2	6.86853e-29	0.336039	0.63	0.568	1.3917e-24	1
Mt1	3.43274e-28	0.42417	0.737	0.768	6.95541e-24	1
Pkdcc	1.05016e-27	0.299594	0.749	0.742	2.12783e-23	1
Igfbp2	2.67385e-19	0.954689	0.445	0.413	5.41775e-15	1
Lum	1.49929e-11	0.266409	0.753	0.785	3.03786e-07	1
Col1a1	0	1.91389	1	0.982	0	2
mt-Nd2	0	1.84693	1	1	0	2
mt-Nd1	0	1.72252	1	1	0	2
mt-Nd3	0	1.7112	1	0.997	0	2
mt-Cytb	0	1.70872	1	1	0	2
mt-Nd4l	0	1.68609	1	0.993	0	2
mt-Nd4	0	1.64811	1	1	0	2
Lars2	0	1.62732	1	0.812	0	2
Col1a2	0	1.52144	1	0.998	0	2
mt-Atp6	0	1.49919	1	1	0	2
mt-Nd5	0	1.48963	1	0.992	0	2
Gm42418	0	1.44888	1	1	0	2
mt-Co3	0	1.43916	1	1	0	2
mt-Co1	0	1.43545	1	1	0	2
mt-Co2	0	1.40379	1	1	0	2
mt-Atp8	0	1.36275	1	0.886	0	2
Col3a1	0	1.32012	0.999	0.951	0	2
Fbn2	0	1.26414	0.999	0.867	0	2
Col12a1	0	1.23008	1	0.926	0	2
mt-Nd6	0	1.15853	0.994	0.682	0	2
Fn1	0	1.10329	1	0.993	0	2
Col5a1	0	1.09439	1	0.959	0	2
Col5a2	0	1.08113	1	0.97	0	2
Thbs2	0	1.08096	0.995	0.766	0	2
Nktr	0	1.07556	1	0.944	0	2
Tnc	0	1.07065	1	0.873	0	2
Fus	0	1.02777	1	0.943	0	2
Tcf4	0	0.952657	1	0.932	0	2
Kcnq1ot1	0	0.950724	0.998	0.809	0	2
Dnm3os	0	0.945144	0.959	0.661	0	2
Clk1	0	0.921494	0.986	0.757	0	2
Luc7l2	0	0.917585	1	0.976	0	2
Neat1	0	0.891284	0.998	0.872	0	2
Ranbp2	0	0.890648	0.994	0.766	0	2
AY036118	0	0.886219	0.995	0.864	0	2
Eif4g1	0	0.837366	1	0.949	0	2
Son	0	0.722608	1	0.995	0	2
Srsf11	0	0.699387	1	0.983	0	2
Tra2b	3.22831e-298	0.808671	0.998	0.918	6.5412e-294	2
Rbm39	2.79949e-290	0.596337	1	0.999	5.67233e-286	2
Cdh11	2.1495e-283	0.826305	0.999	0.896	4.35531e-279	2
Nisch	3.44811e-282	0.658957	1	0.961	6.98655e-278	2
Rbm25	5.5468e-265	0.697077	1	0.962	1.12389e-260	2
Col8a2	1.74861e-264	0.890277	0.936	0.642	3.54303e-260	2
Nfat5	5.07816e-264	0.799821	0.993	0.751	1.02894e-259	2
Sec61a1	2.90288e-262	0.653924	0.999	0.899	5.88181e-258	2
Snrnp70	7.82165e-262	0.677078	1	0.96	1.58482e-257	2
Nfib	9.8143e-262	0.808075	0.997	0.85	1.98857e-257	2
Lpp	5.15328e-260	0.793482	1	0.911	1.04416e-255	2
Meg3	4.30809e-259	0.658335	1	0.96	8.72905e-255	2
Igf1r	3.9501e-256	0.860308	0.999	0.818	8.0037e-252	2
Trps1	1.55377e-253	0.840198	0.998	0.86	3.14825e-249	2
Sptbn1	6.70184e-252	0.770513	1	0.93	1.35793e-247	2
Hnrnph1	1.27185e-251	0.691377	0.997	0.89	2.57702e-247	2
Lrp1	2.15972e-248	0.766885	1	0.934	4.37603e-244	2
Mrc2	2.40559e-248	0.732117	0.984	0.735	4.8742e-244	2
Gm26917	8.52591e-248	0.624536	0.996	0.784	1.72752e-243	2
Taf1d	2.64838e-246	0.757407	0.996	0.882	5.36616e-242	2
Bclaf1	5.69847e-245	0.69483	1	0.929	1.15462e-240	2
Igf2	2.16632e-243	0.73437	1	0.951	4.3894e-239	2
Picalm	3.10627e-240	0.740509	0.998	0.868	6.29393e-236	2
Ddx3x	1.13493e-239	0.692727	1	0.902	2.2996e-235	2
Postn	9.91258e-239	1.10802	0.997	0.797	2.00849e-234	2
Mkln1	8.23426e-237	0.672054	0.942	0.698	1.66842e-232	2
Gm47283	9.43957e-237	0.667448	0.999	0.961	1.91264e-232	2
Copa	8.12223e-235	0.609896	1	0.927	1.64573e-230	2
Arglu1	2.15703e-233	0.675011	0.997	0.902	4.37058e-229	2
Ccnl2	5.58834e-233	0.654862	0.964	0.727	1.13231e-228	2
Sfpq	8.76378e-232	0.668743	1	0.93	1.77572e-227	2
Vcan	1.57541e-231	0.926297	0.973	0.648	3.19209e-227	2
App	1.16498e-230	0.575699	1	0.992	2.36048e-226	2
Slc38a2	6.82023e-230	0.667679	1	0.96	1.38192e-225	2
Dlc1	3.61804e-229	0.721048	0.998	0.838	7.33088e-225	2
Slc6a6	5.09171e-228	0.81685	0.99	0.73	1.03168e-223	2
Gnl3	8.06372e-228	0.689529	0.999	0.926	1.63387e-223	2
Atrx	5.03437e-227	0.656106	1	0.935	1.02006e-222	2
Ccn1	9.45746e-227	0.651015	1	0.951	1.91627e-222	2
Lrp6	2.68065e-225	0.713032	0.985	0.736	5.43153e-221	2
Ankrd17	2.79894e-225	0.783743	0.995	0.813	5.67121e-221	2
Ddr2	3.48293e-225	0.681962	0.995	0.779	7.05711e-221	2
Unc5c	6.86436e-225	0.659193	0.939	0.648	1.39086e-220	2
Tead1	1.17784e-224	0.820734	0.996	0.802	2.38653e-220	2
Slit2	1.79277e-224	0.760388	0.913	0.61	3.6325e-220	2
Wnk1	7.07077e-223	0.708239	1	0.877	1.43268e-218	2
Fat1	1.92106e-218	0.810398	1	0.843	3.89245e-214	2
Ogt	1.53619e-216	0.64133	0.99	0.739	3.11263e-212	2
Ecpas	8.11139e-216	0.631667	0.936	0.695	1.64353e-211	2
Hnrnpa2b1	1.03459e-215	0.530895	1	0.993	2.09628e-211	2
Mir99ahg	1.3267e-215	0.724782	0.947	0.625	2.68815e-211	2
Chd2	2.41189e-214	0.656917	0.929	0.676	4.88697e-210	2
Cdc42bpa	3.15046e-214	0.677247	0.921	0.666	6.38347e-210	2
Mbnl1	1.54034e-213	0.733877	0.999	0.926	3.12103e-209	2
Camk2d	5.40519e-213	0.826327	0.995	0.797	1.0952e-208	2
Zfhx3	2.92006e-212	0.788892	0.999	0.831	5.91663e-208	2
Phip	1.20725e-211	0.687761	0.952	0.688	2.44612e-207	2
Rrbp1	7.1869e-211	0.476765	1	0.999	1.45621e-206	2
Gls	2.36679e-210	0.675521	0.998	0.846	4.79559e-206	2
Srek1	3.69493e-210	0.708057	0.993	0.809	7.48667e-206	2
Ptprs	8.72683e-208	0.723082	0.999	0.827	1.76823e-203	2
Igf2r	2.0428e-206	0.605572	1	0.886	4.13912e-202	2
Dst	2.59786e-206	0.659179	0.973	0.717	5.26378e-202	2
Enah	5.92436e-204	0.687459	0.998	0.879	1.20039e-199	2
Brwd1	1.63947e-202	0.629191	0.87	0.647	3.3219e-198	2
Cdk14	7.08745e-202	0.639917	0.955	0.688	1.43606e-197	2
Trip12	8.91275e-202	0.648278	0.99	0.786	1.8059e-197	2
Mef2a	3.33859e-191	0.704582	0.998	0.848	6.76465e-187	2
Ubn2	8.42527e-191	0.605806	0.927	0.688	1.70713e-186	2
Eln	6.7829e-190	0.799372	0.938	0.575	1.37435e-185	2
Rock2	9.22328e-190	0.629561	1	0.909	1.86882e-185	2
Plxnb2	3.94989e-189	0.632925	0.98	0.739	8.00327e-185	2
Ccnl1	1.02363e-188	0.683455	0.987	0.794	2.07408e-184	2
Tsc22d2	3.35459e-188	0.625563	0.89	0.654	6.79706e-184	2
Zbtb20	5.64111e-184	0.683674	0.993	0.791	1.143e-179	2
Nrp2	6.69804e-184	0.810457	0.995	0.758	1.35716e-179	2
Ubr5	2.53431e-183	0.581815	0.941	0.702	5.13501e-179	2
Qsox1	1.68005e-182	0.70153	0.971	0.731	3.40411e-178	2
Itgav	1.82123e-182	0.597453	0.957	0.701	3.69019e-178	2
Svep1	3.00549e-182	0.75691	0.816	0.568	6.08972e-178	2
Mga	8.44391e-182	0.590302	0.888	0.655	1.71091e-177	2
Jmjd1c	1.08747e-181	0.708418	0.793	0.591	2.20343e-177	2
Usp9x	1.82102e-181	0.666616	0.993	0.799	3.68975e-177	2
Utrn	5.28469e-181	0.5809	0.967	0.724	1.07078e-176	2
Krit1	1.27542e-180	0.588594	0.932	0.705	2.58425e-176	2
Akap13	1.54812e-180	0.691716	0.806	0.594	3.1368e-176	2
Il6st	5.08812e-180	0.682106	0.992	0.765	1.03095e-175	2
Nbeal1	1.06036e-179	0.578067	0.913	0.672	2.1485e-175	2
Csde1	1.43831e-179	0.554421	1	0.971	2.9143e-175	2
Rsrp1	4.3669e-179	0.583544	0.996	0.884	8.84821e-175	2
Fosb	5.58971e-179	0.772854	0.976	0.683	1.13259e-174	2
Kdm5a	2.14257e-177	0.579265	0.905	0.673	4.34127e-173	2
Med13l	4.44926e-177	0.557362	0.948	0.709	9.01508e-173	2
Glg1	2.27434e-176	0.651442	1	0.886	4.60828e-172	2
Thbs1	5.9417e-176	0.968946	1	0.968	1.20391e-171	2
Fbn1	9.71757e-175	0.828149	0.998	0.843	1.96897e-170	2
Ptprd	2.31328e-174	0.646161	0.864	0.609	4.68717e-170	2
Lamb2	8.48506e-174	0.600225	0.952	0.705	1.71924e-169	2
Rian	1.01705e-173	0.72602	0.993	0.822	2.06076e-169	2
Kif1b	3.88342e-173	0.581918	0.96	0.729	7.86859e-169	2
Ptch1	7.49206e-171	0.798966	0.954	0.622	1.51804e-166	2
Tanc1	5.19942e-170	0.628837	0.842	0.622	1.05351e-165	2
Runx2	8.27025e-170	0.603402	0.945	0.668	1.67572e-165	2
Myh10	1.30347e-169	0.629753	1	0.886	2.6411e-165	2
Cyth3	2.14131e-169	0.62408	0.951	0.696	4.33872e-165	2
Pds5a	4.59048e-169	0.61504	0.816	0.612	9.30122e-165	2
Pdgfrb	1.85119e-167	0.622114	0.846	0.613	3.75088e-163	2
Macf1	1.16139e-166	0.660479	0.998	0.849	2.3532e-162	2
Igfbp5	2.27903e-166	0.731481	0.999	0.923	4.61776e-162	2
Hspg2	8.5388e-165	0.541416	1	0.916	1.73013e-160	2
Slc38a1	8.70334e-165	0.585845	0.977	0.766	1.76347e-160	2
Pkd2	1.2196e-164	0.568144	0.911	0.672	2.47115e-160	2
Celf1	5.65966e-164	0.547352	0.943	0.707	1.14676e-159	2
Igsf10	9.86959e-164	0.756344	0.981	0.738	1.99978e-159	2
Kdm2a	1.97102e-163	0.550869	0.897	0.68	3.99367e-159	2
Nuak1	2.35952e-163	0.596514	0.909	0.642	4.78086e-159	2
Prpf38b	2.51956e-163	0.593358	0.989	0.802	5.10514e-159	2
Wwc2	3.58047e-163	0.665376	0.989	0.81	7.25474e-159	2
Auts2	3.99041e-163	0.592893	0.99	0.806	8.08538e-159	2
Bicc1	5.7866e-163	0.709817	0.991	0.803	1.17248e-158	2
Unc5b	1.91459e-162	0.655543	0.977	0.715	3.87934e-158	2
Myh9	4.15616e-162	0.588508	1	0.912	8.42121e-158	2
Mbnl2	9.44367e-161	0.494909	1	0.968	1.91348e-156	2
Pum2	1.01719e-160	0.544759	0.956	0.744	2.06103e-156	2
Mbtps1	1.83726e-160	0.505574	0.963	0.745	3.72265e-156	2
Prrc2b	1.85736e-159	0.53213	0.944	0.715	3.76338e-155	2
Ltbp1	1.78555e-158	0.677762	0.989	0.719	3.61789e-154	2
Setd5	4.17501e-157	0.544578	0.979	0.772	8.4594e-153	2
Rlim	7.56284e-156	0.51864	0.973	0.731	1.53238e-151	2
Prrc2c	1.28921e-155	0.497494	1	0.98	2.61219e-151	2
Ankrd11	3.20831e-155	0.547164	0.999	0.937	6.50069e-151	2
Mecom	1.27335e-154	0.570641	0.942	0.678	2.58005e-150	2
Arhgef2	6.9415e-154	0.539775	0.907	0.67	1.40649e-149	2
Qk	1.12803e-153	0.55571	0.998	0.917	2.28561e-149	2
Pbx1	6.89285e-153	0.573382	0.964	0.712	1.39663e-148	2
Zfhx4	7.19408e-152	0.597317	0.974	0.717	1.45767e-147	2
Fndc3b	2.61141e-151	0.524765	1	0.902	5.29123e-147	2
Ahnak	1.03959e-149	0.63469	1	0.944	2.10641e-145	2
P4hb	3.72274e-149	0.42275	1	0.997	7.54301e-145	2
Tra2a	3.87988e-149	0.566787	0.997	0.854	7.86142e-145	2
Tnrc6b	3.42429e-148	0.545992	0.984	0.756	6.9383e-144	2
Runx1	3.6145e-148	0.516327	0.944	0.648	7.3237e-144	2
Zcchc7	7.64948e-148	0.544002	0.967	0.75	1.54994e-143	2
Nedd4	1.7551e-146	0.396589	1	0.996	3.55619e-142	2
Fgfr2	2.54111e-146	0.597986	0.974	0.728	5.14879e-142	2
Mycbp2	2.75687e-144	0.55637	0.983	0.782	5.58598e-140	2
Tcf12	2.88431e-144	0.547974	0.973	0.766	5.84419e-140	2
Zc3h7a	1.00089e-143	0.570094	0.788	0.597	2.028e-139	2
Nr4a1	8.34472e-143	0.517666	0.947	0.66	1.69081e-138	2
Rbms3	3.61797e-142	0.54537	0.974	0.716	7.33074e-138	2
Usp34	3.64525e-142	0.535346	1	0.896	7.38601e-138	2
Tns3	1.17677e-141	0.599952	0.985	0.772	2.38437e-137	2
Sel1l	1.46047e-141	0.505686	0.972	0.746	2.95921e-137	2
Chd6	1.74579e-141	0.489611	0.941	0.713	3.53731e-137	2
Dkk3	1.66584e-140	0.597629	0.884	0.601	3.37532e-136	2
Ebf1	2.82325e-140	0.580345	0.959	0.682	5.72048e-136	2
Igfbp3	4.71629e-140	0.387467	0.932	0.588	9.55615e-136	2
Foxp2	2.5395e-139	0.609616	0.805	0.566	5.14553e-135	2
Tcf7l2	6.33207e-139	0.527906	0.899	0.677	1.283e-134	2
Dnmt3a	1.20557e-137	0.531986	0.822	0.63	2.44273e-133	2
Ltbp3	2.4058e-137	0.66055	0.995	0.814	4.87462e-133	2
Thrap3	1.93551e-136	0.516086	0.997	0.914	3.92173e-132	2
Ddx17	1.48345e-135	0.569261	0.996	0.841	3.00577e-131	2
Ltbp2	1.62787e-135	0.687721	0.849	0.582	3.29839e-131	2
Ash1l	1.83554e-135	0.520361	0.993	0.803	3.71917e-131	2
Stat3	5.8392e-135	0.50282	0.979	0.764	1.18314e-130	2
Srsf5	2.65717e-134	0.419859	1	0.995	5.38395e-130	2
Trpm7	6.60211e-134	0.471468	0.894	0.682	1.33772e-129	2
Tenm3	9.8088e-134	0.533856	0.907	0.67	1.98746e-129	2
Birc6	1.94318e-132	0.550317	0.995	0.851	3.93728e-128	2
Atp2a2	5.52642e-132	0.544616	0.989	0.793	1.11976e-127	2
Slc25a36	1.40067e-131	0.518634	0.815	0.632	2.83803e-127	2
Zfp292	1.01129e-130	0.481299	0.958	0.735	2.04907e-126	2
Ddx50	6.15335e-130	0.49038	0.998	0.941	1.24679e-125	2
Fstl1	1.87879e-129	0.582058	1	0.95	3.80681e-125	2
Aopep	2.7021e-129	0.545477	0.992	0.88	5.47499e-125	2
Ascc3	7.72162e-129	0.469317	0.927	0.71	1.56455e-124	2
Gatad2b	1.5631e-128	0.497296	0.905	0.69	3.16715e-124	2
R3hdm1	2.15126e-128	0.5366	0.981	0.799	4.35889e-124	2
Amotl2	2.25003e-128	0.500456	0.979	0.745	4.55901e-124	2
P3h3	4.30194e-128	0.518724	0.999	0.937	8.71659e-124	2
Syncrip	8.63738e-128	0.490543	0.997	0.912	1.75011e-123	2
Alkbh1	1.92596e-127	0.587689	0.984	0.81	3.90237e-123	2
Gsk3b	5.90033e-127	0.472904	0.998	0.91	1.19552e-122	2
Dync1h1	2.27295e-126	0.56641	0.99	0.816	4.60545e-122	2
Zfp266	2.78519e-126	0.466032	0.968	0.748	5.64336e-122	2
Col6a1	1.35329e-125	0.591821	0.999	0.92	2.74203e-121	2
Crebbp	2.48792e-125	0.46226	0.97	0.755	5.04102e-121	2
Erbin	2.67472e-125	0.485299	0.869	0.659	5.41952e-121	2
Tnrc6a	6.89731e-125	0.491117	0.974	0.77	1.39753e-120	2
Huwe1	8.24556e-125	0.547484	0.997	0.843	1.67072e-120	2
Chd4	8.36768e-125	0.499861	1	0.951	1.69546e-120	2
Tnrc18	2.4132e-124	0.460012	0.953	0.724	4.88963e-120	2
Foxn3	2.77564e-124	0.486258	0.976	0.741	5.62399e-120	2
Itgb1	8.42503e-124	0.561648	1	0.996	1.70708e-119	2
Usp7	1.26826e-123	0.455983	0.897	0.695	2.56975e-119	2
Prpf39	2.67037e-123	0.654407	0.698	0.562	5.4107e-119	2
Ccar1	2.90893e-123	0.557775	0.995	0.863	5.89408e-119	2
Bmpr2	3.88706e-122	0.474423	0.866	0.659	7.87596e-118	2
Sec24a	1.26483e-121	0.53719	0.796	0.614	2.5628e-117	2
Malat1	1.66485e-121	0.53826	1	1	3.37333e-117	2
Cnot1	3.3734e-121	0.541494	0.77	0.611	6.83517e-117	2
Rb1cc1	7.97273e-121	0.506837	0.978	0.764	1.61543e-116	2
Nedd9	5.0292e-119	0.513584	0.813	0.611	1.01902e-114	2
Cltc	2.6854e-118	0.480322	1	0.953	5.44116e-114	2
Nr4a2	3.42773e-118	0.517539	0.777	0.542	6.94527e-114	2
Col6a3	4.52474e-118	0.626542	0.987	0.782	9.16802e-114	2
Sf3b1	1.07153e-117	0.403255	1	0.984	2.17112e-113	2
Eif3a	1.77606e-117	0.399017	1	0.995	3.59866e-113	2
Ttc14	2.46116e-117	0.500435	0.977	0.788	4.9868e-113	2
Fgfr1	2.5654e-117	0.511976	0.993	0.808	5.19801e-113	2
Brd8	6.36271e-117	0.477351	0.963	0.753	1.28921e-112	2
Apbb2	1.43742e-116	0.455034	0.962	0.742	2.91249e-112	2
Slc38a10	1.45989e-115	0.44449	0.957	0.743	2.95802e-111	2
[truncated: 11,981 more rows]
